# Supplementary material for: The Cerebellar Gene Database: a Collective Database of Genes Critical for Cerebellar Development
Source: Cerebellum. 2022 Jul 20;21(4):606–14. doi: 10.1007/s12311-022-01445-w (PMC9325837; doi:10.1007/s12311-022-01445-w)
Supplement: Supplementary file 2 — (XLSX 64 KB) [file 12311_2022_1445_MOESM2_ESM.xlsx]

## Sheet: Sheet1
Mouse Gene Symbol	Gene Name	Mouse Genomic Location	cM	Strand (GRCm38)	MGI ID	Molecular Function (GO)	Biologcal Process (GO)	Mouse Phenotypes	Mouse Expression	Human Ortholog Symbol	Human Genomic Location	Human Disorder	Human Expression
Cacna1a	calcium channel, voltage-dependent, P/Q type, alpha 1A subunit	8:84338639-84640246	40.95	+	MGI:109482	amyloid-beta binding, voltage-gated calcium channel activity, voltage-gated calcium channel activity, voltage-gated calcium channel activity, protein binding, high voltage-gated calcium channel activity, high voltage-gated calcium channel activity, syntaxin binding, metal ion binding	calcium ion transport, positive regulation of cytosolic calcium ion concentration, chemical synaptic transmission, cell death, regulation of ion transmembrane transport, regulation of insulin secretion, modulation of chemical synaptic transmission, membrane depolarization, calcium ion import, calcium ion transmembrane transport, response to amyloid-beta, cellular response to amyloid-beta, cellula…	cerebellum atrophy, abnormal miniature excitatory postsynaptic currents, abnormal CNS synaptic transmission, abnormal excitatory postsynaptic currents, decreased excitatory postsynaptic current amplitude, abnormal cerebellum morphology, abnormal Purkinje cell morphology, abnormal axon morphology, abnormal motor capabilities/coordination/movement, cerebellum hypoplasia, small cerebellum, abnormal …	http://www.informatics.jax.org/gxd/marker/MGI:109482	CACNA1A	19:13206441-13506478	Episodic ataxia, type 2	https://www.proteinatlas.org/ENSG00000141837-CACNA1A
Npc1	NPC intracellular cholesterol transporter 1	18:12189692-12236400	6.15	-	MGI:1097712	virus receptor activity, transmembrane signaling receptor activity, protein binding, sterol transporter activity, cholesterol binding, signaling receptor activity	protein glycosylation, endocytosis, autophagy, lysosomal transport, adult walking behavior, cholesterol metabolic process, bile acid metabolic process, negative regulation of macroautophagy, cholesterol transport, membrane raft organization, intracellular cholesterol transport, cholesterol efflux, low-density lipoprotein particle clearance, response to drug, cholesterol homeostasis, cholesterol h…	abnormal Purkinje cell morphology, abnormal Purkinje cell morphology, cerebellar neuron degeneration, abnormal CNS glial cell morphology, small cerebellum, abnormal motor capabilities/coordination/movement, Purkinje cell degeneration, impaired balance, abnormal axon morphology, axonal spheroids, increased startle reflex, abnormal object recognition memory, abnormal microglial cell activation, inc…	http://www.informatics.jax.org/gxd/marker/MGI:1097712	NPC1	18:23506183-23586505	Niemann-Pick disease, type C1	https://www.proteinatlas.org/ENSG00000141458-NPC1
Zfp423	zinc finger protein 423	8:87661810-87959595	42.29	-	MGI:1891217	RNA polymerase II cis-regulatory region sequence-specific DNA binding, DNA-binding transcription factor activity, RNA polymerase II-specific, protein binding, sequence-specific DNA binding, metal ion binding	regulation of transcription, DNA-templated, regulation of transcription by RNA polymerase II, Notch signaling pathway, cerebellar granule cell precursor proliferation, smoothened signaling pathway involved in regulation of cerebellar granule cell precursor cell proliferation, cell differentiation, positive regulation of BMP signaling pathway, negative regulation of transcription, DNA-templated, n…	abnormal motor coordination, abnormal cerebellum development, abnormal Purkinje cell development, ectopic Purkinje cell layer, small cerebellum, abnormal cerebellum vermis morphology, ectopic Purkinje cell, abnormal motor coordination/balance, abnormal Purkinje cell dendrite morphology, reduced cerebellar foliation, cerebellum hypoplasia, abnormal gait, abnormal cerebellum morphology, cerebellum …	http://www.informatics.jax.org/gxd/marker/MGI:1891217	ZNF423	16:49487523-49857918	Joubert syndrome 19	https://www.proteinatlas.org/ENSG00000102935-ZNF423
Pten	phosphatase and tensin homolog	19:32757577-32826160	28.14	+	MGI:109583	phosphatidylinositol-3-phosphatase activity, phosphoprotein phosphatase activity, protein serine/threonine phosphatase activity, protein tyrosine phosphatase activity, protein tyrosine phosphatase activity, platelet-derived growth factor receptor binding, protein binding, protein tyrosine/serine/threonine phosphatase activity, lipid binding, anaphase-promoting complex binding, phosphatidylinosito…	angiogenesis, negative regulation of protein phosphorylation, negative regulation of protein phosphorylation, regulation of B cell apoptotic process, transcription initiation from RNA polymerase II promoter, protein dephosphorylation, protein dephosphorylation, protein dephosphorylation, phosphatidylinositol biosynthetic process, apoptotic process, neuron-neuron synaptic transmission, synapse ass…	lethality, abnormal cerebellar granule cell development, enlarged cerebellar granule cells, abnormal Bergmann glial cell maturation, abnormal cerebellar morphology, abnormal cerebellar granule cell migration, abnormal cerebellar granule layer morphology, ectopic Bergmann glia cells, abnormal Bergmann glial cell morphology, abnormal Bergmann glial cell differentiation, abnormal cerebellar foliatio…	http://www.informatics.jax.org/gxd/marker/MGI:109583	PTEN	10:87863624-87971929	Cowden syndrome 1	https://www.proteinatlas.org/ENSG00000171862-PTEN
Grid2	glutamate receptor, ionotropic, delta 2	6:63256006-64704321	29.77	+	MGI:95813	ionotropic glutamate receptor activity, protein binding, glutamate receptor activity, ligand-gated ion channel activity, PDZ domain binding, signaling receptor activity, scaffold protein binding, transmitter-gated ion channel activity involved in regulation of postsynaptic membrane potential	heterophilic cell-cell adhesion via plasma membrane cell adhesion molecules, glutamate receptor signaling pathway, regulation of neuron projection development, cerebellar granule cell differentiation, ion transmembrane transport, cellular protein localization, ionotropic glutamate receptor signaling pathway, synaptic transmission, glutamatergic, synaptic transmission, glutamatergic, regulation of…	loss of Purkinje cells, abnormal postural control, abnormal Purkinje cell morphology, abnormal reflex, abnormal vestibuloocular reflex, abnormal optokinetic reflex, abnormal miniature inhibitory postsynaptic currents, abnormal discrimination learning, athetotic walking movements, abnormal motor capabilities/coordination/movement, abnormal synapse morphology, abnormal neurotransmitter level, abnor…	http://www.informatics.jax.org/gxd/marker/MGI:95813	GRID2	4:92303621-93810414	Spinocerebellar ataxia, autosomal recessive 18	https://www.proteinatlas.org/ENSG00000152208-GRID2
Rora	RAR-related orphan receptor alpha	9:68653786-69388246	37.45	+	MGI:104661	RNA polymerase II transcription regulatory region sequence-specific DNA binding, RNA polymerase II cis-regulatory region sequence-specific DNA binding, RNA polymerase II cis-regulatory region sequence-specific DNA binding, DNA-binding transcription factor activity, RNA polymerase II-specific, transcription corepressor binding, transcription coactivator binding, DNA binding, DNA-binding transcript…	angiogenesis, regulation of transcription, DNA-templated, regulation of transcription by RNA polymerase II, transcription initiation from RNA polymerase II promoter, xenobiotic metabolic process, nitric oxide biosynthetic process, regulation of smoothened signaling pathway, positive regulation of vascular endothelial growth factor production, regulation of glucose metabolic process, regulation of…	severe cerebellar ataxia, abnormal Purkinje cell development, decreased cerebellar granule cell number, abnormal cerebellar neuron morphology, abnormal Purkinje cell development, abnormal cerebellar foliation, abnormal gait, abnormal motor capabilities/coordination/movement, abnormal cerebellar molecular layer, decreased Purkinje cell number, decreased cerebellar granule cell number, abnormal cer…	http://www.informatics.jax.org/gxd/marker/MGI:104661	RORA	15:60488283-61229301	Intellectual developmental disorder with or without epilepsy or cerebellar ataxia	https://www.proteinatlas.org/ENSG00000069667-RORA
Dab1	disabled 1	4:103619500-104744844	47.79	+	MGI:108554	protein binding, phosphatidylinositol 3-kinase binding	negative regulation of cell adhesion, small GTPase mediated signal transduction, axon guidance, midgut development, adult walking behavior, dendrite development, ventral spinal cord development, cerebellum structural organization, hippocampus development, cell-cell adhesion involved in neuronal-glial interactions involved in cerebral cortex radial glia guided migration, radial glia guided migrati…	ectopic Purkinje cell, abnormal cerebellum morphology, abnormal motor coordination/balance, cerebellum hypoplasia, absent cerebellar foliation, abnormal gait, abnormal neuronal migration, abnormal cerebellar layer morphology, abnormal cerebellar foliation, abnormal cerebellar Purkinje cell layer, abnormal cerebellar granule layer morphology, impaired balance, small cerebellum, abnormal tail movem…	http://www.informatics.jax.org/gxd/marker/MGI:108554	DAB1	1:56994777-58546725	Spinocerebellar ataxia 37	https://www.proteinatlas.org/ENSG00000173406-DAB1
Ctnna2	catenin (cadherin associated protein), alpha 2	6:76881637-77979699	33.54	-	MGI:88275	structural constituent of cytoskeleton, protein binding, beta-catenin binding, cadherin binding, actin filament binding, actin filament binding	cytoskeleton organization, axonogenesis, regulation of neuron projection development, cell migration, radial glia guided migration of Purkinje cell, negative regulation of Arp2/3 complex-mediated actin nucleation, dendrite morphogenesis, brain morphogenesis, positive regulation of muscle cell differentiation, regulation of synapse structural plasticity, prepulse inhibition, cell-cell adhesion, ce…	abnormal cerebellum morphology, cerebellum hypoplasia, abnormal cerebellar granule layer morphology, abnormal tail movements, abnormal cerebellum vermis morphology, ectopic Purkinje cell, reduced cerebellar foliation, small cerebellum, abnormal cerebellar lobule formation, increased startle reflex	http://www.informatics.jax.org/gxd/marker/MGI:88275	CTNNA2	2:79505053-80648787	Cortical dysplasia, complex, with other brain malformations 9	https://www.proteinatlas.org/ENSG00000066032-CTNNA2
Cers1	ceramide synthase 1	8:70315775-70331588	34.15	+	MGI:2136690	N-acyltransferase activity, sphingosine N-acyltransferase activity, sphingosine N-acyltransferase activity, sphingosine N-acyltransferase activity	sphingolipid biosynthetic process, sphingolipid biosynthetic process, cellular response to drug, cellular response to mycotoxin, ceramide biosynthetic process, ceramide biosynthetic process, ceramide biosynthetic process, negative regulation of telomerase activity, cellular response to UV-A, cellular response to dithiothreitol	Purkinje cell degeneration, abnormal Purkinje cell dendrite morphology, cerebellum vermis hypoplasia, decreased Purkinje cell number, abnormal motor learning, abnormal spatial working memory, reduced cerebellar foliation, cerebellum atrophy, small cerebellum, impaired balance	http://www.informatics.jax.org/gxd/marker/MGI:2136690	CERS1	19:18868544-18896726	?Epilepsy, progressive myoclonic, 8	https://www.proteinatlas.org/ENSG00000223802-CERS1
Arcn1	archain 1	9:44742143-44767808	24.84	-	MGI:2387591	RNA binding, protein binding	intracellular protein transport, endoplasmic reticulum to Golgi vesicle-mediated transport, endoplasmic reticulum to Golgi vesicle-mediated transport, retrograde vesicle-mediated transport, Golgi to endoplasmic reticulum, retrograde vesicle-mediated transport, Golgi to endoplasmic reticulum, Golgi localization	Purkinje cell degeneration, abnormal Purkinje cell morphology, decreased Purkinje cell number, abnormal Purkinje cell dendrite morphology, abnormal cerebellum vermis lobule IX morphology, abnormal cerebellum vermis lobule VI morphology, abnormal cerebellum vermis lobule VII morphology, abnormal cerebellum vermis lobule X morphology	http://www.informatics.jax.org/gxd/marker/MGI:2387591	ARCN1	11:118572395-118603032	Short stature, rhizomelic, with microcephaly, micrognathia, and developmental delay	https://www.proteinatlas.org/ENSG00000095139-ARCN1
Wnt1	wingless-type MMTV integration site family, member 1	15:98789857-98793830	54.65	+	MGI:98953	frizzled binding, frizzled binding, frizzled binding, cytokine activity, cytokine activity, morphogen activity, protein domain specific binding, receptor ligand activity, receptor ligand activity, receptor ligand activity	embryonic axis specification, branching involved in ureteric bud morphogenesis, positive regulation of protein phosphorylation, cell-cell signaling, myoblast fusion, positive regulation of cell population proliferation, positive regulation of cell population proliferation, response to wounding, positive regulation of lamellipodium assembly, negative regulation of cell-substrate adhesion, Wnt sign…	abnormal cerebellum morphology, enlarged cerebellum, abnormal cerebellar foliation, absent cerebellum, absent cerebellum, abnormal neuron differentiation, abnormal cerebellum development, absent cerebellum, abnormal gait, abnormal cerebellum development, abnormal cerebellum anterior vermis morphology, abnormal cerebellar cortex morphology, abnormal motor coordination/balance	http://www.informatics.jax.org/gxd/marker/MGI:98953	WNT1	12:48978321-48982619	Osteogenesis imperfecta, type XV	https://www.proteinatlas.org/ENSG00000125084-WNT1
Zic1	zinc finger protein of the cerebellum 1	9:91358058-91365810	48.26	-	MGI:106683	RNA polymerase II cis-regulatory region sequence-specific DNA binding, DNA-binding transcription factor activity, RNA polymerase II-specific, DNA-binding transcription factor activity, DNA-binding transcription factor activity, protein binding, metal ion binding, sequence-specific double-stranded DNA binding	regulation of transcription by RNA polymerase II, pattern specification process, central nervous system development, brain development, regulation of smoothened signaling pathway, cell differentiation, positive regulation of protein import into nucleus, inner ear morphogenesis, positive regulation of transcription, DNA-templated	small cerebellum, abnormal cerebellar foliation, decreased postnatal cerebellar granule progenitor number, cerebellum hypoplasia, abnormal cerebellum development, abnormal gait, reduced cerebellar foliation, abnormal cerebellum vermis morphology, cerebellum vermis hypoplasia, abnormal cerebellar foliation	http://www.informatics.jax.org/gxd/marker/MGI:106683	ZIC1	3:147409364-147416718	?Craniosynostosis 6	https://www.proteinatlas.org/ENSG00000152977-ZIC1
Ahi1	Abelson helper integration site 1	10:20952547-21080429	9.75	+	MGI:87971	protein binding, identical protein binding	morphogenesis of a polarized epithelium, heart looping, positive regulation of receptor internalization, transmembrane receptor protein tyrosine kinase signaling pathway, central nervous system development, retina layer formation, vesicle-mediated transport, positive regulation of polarized epithelial cell differentiation, hindbrain development, cellular protein localization, cloaca development, …	cerebellum hypoplasia, abnormal cerebellum vermis morphology, abnormal cerebellar granule layer morphology, reduced cerebellar foliation, abnormal cerebellar hemisphere morphology	http://www.informatics.jax.org/gxd/marker/MGI:87971	AHI1	6:135283531-135497770	Joubert syndrome 3	https://www.proteinatlas.org/ENSG00000135541-AHI1
Aifm1	apoptosis-inducing factor, mitochondrion-associated 1	X:48474944-48513563	25.68	-	MGI:1349419	DNA binding, protein binding, NAD(P)H oxidase H2O2-forming activity, NAD(P)H oxidase H2O2-forming activity, oxidoreductase activity, acting on NAD(P)H, protein dimerization activity, FAD binding	apoptotic process, activation of cysteine-type endopeptidase activity involved in apoptotic process, chromosome condensation, mitochondrial respiratory chain complex assembly, positive regulation of apoptotic process, protein import into mitochondrial intermembrane space, intrinsic apoptotic signaling pathway in response to endoplasmic reticulum stress	small cerebellum, abnormal cerebellar cortex morphology, abnormal cerebellar granule cell morphology, Purkinje cell degeneration, abnormal cerebellar granule layer morphology, abnormal gait, abnormal motor capabilities/coordination/movement	http://www.informatics.jax.org/gxd/marker/MGI:1349419	AIFM1	X:130129361-130165840	Cowchock syndrome	https://www.proteinatlas.org/ENSG00000156709-AIFM1
Smo	smoothened, frizzled class receptor	6:29735503-29761365	12.36	+	MGI:108075	G protein-coupled receptor activity, patched binding, patched binding, protein binding	negative regulation of transcription by RNA polymerase II, vasculogenesis, osteoblast differentiation, in utero embryonic development, cell fate specification, neural crest cell migration, heart looping, positive regulation of neuroblast proliferation, positive regulation of mesenchymal cell proliferation, determination of left/right asymmetry in lateral mesoderm, type B pancreatic cell developme…	small cerebellum, abnormal cerebellar foliation, postnatal lethality, incomplete penetrance, abnormal cerebellum morphology, abnormal neural crest cell migration, abnormal cerebellum external granule cell layer morphology, absent cerebellar foliation, abnormal cerebellum development, ectopic Purkinje cell, abnormal radial glial cell morphology, abnormal cerebellar granule cell morphology, increas…	http://www.informatics.jax.org/gxd/marker/MGI:108075	SMO	7:129188632-129213547	Curry-Jones syndrome, somatic mosaic	https://www.proteinatlas.org/ENSG00000128602-SMO
Ndufs4	NADH:ubiquinone oxidoreductase core subunit S4	13:114287795-114388094	64.12	-	MGI:1343135	protein binding, NADH dehydrogenase (ubiquinone) activity	regulation of protein phosphorylation, mitochondrial electron transport, NADH to ubiquinone, mitochondrial electron transport, NADH to ubiquinone, brain development, cAMP-mediated signaling, mitochondrial respiratory chain complex I assembly, mitochondrial respiratory chain complex I assembly, cellular respiration, positive regulation of fibroblast proliferation, response to cAMP, reactive oxygen…	decreased startle reflex, abnormal motor coordination/balance, impaired balance, Purkinje cell degeneration, abnormal gait, abnormal sensory capabilities/reflexes/nociception, axonal spheroids, abnormal motor capabilities/coordination/movement, abnormal cerebellum lobule morphology, abnormal cerebellum fastigial nucleus morphology	http://www.informatics.jax.org/gxd/marker/MGI:1343135	NDUFS4	5:53560609-53683337	Mitochondrial complex I deficiency, nuclear type 1	https://www.proteinatlas.org/ENSG00000164258-NDUFS4
Cacna2d2	calcium channel, voltage-dependent, alpha 2/delta subunit 2	9:107399733-107529346	58.02	+	MGI:1929813	voltage-gated calcium channel activity, metal ion binding	regulation of ion transmembrane transport, regulation of insulin secretion, cardiac conduction, calcium ion transmembrane transport	abnormal axon morphology, abnormal Purkinje cell morphology, abnormal cerebellum morphology, abnormal neuromuscular synapse morphology, decreased neurotransmitter release, abnormal motor capabilities/coordination/movement, small cerebellum, decreased Purkinje cell number, Purkinje cell degeneration, abnormal CNS synaptic transmission, abnormal miniature inhibitory postsynaptic currents, abnormal …	http://www.informatics.jax.org/gxd/marker/MGI:1929813	CACNA2D2	3:50362612-50504243	Cerebellar atrophy with seizures and variable developmental delay	https://www.proteinatlas.org/ENSG00000007402-CACNA2D2
L1cam	L1 cell adhesion molecule	X:73853780-73880838	37.43	-	MGI:96721	protein binding, axon guidance receptor activity, protein domain specific binding	chemotaxis, cell adhesion, homophilic cell adhesion via plasma membrane adhesion molecules, cell-matrix adhesion, nervous system development, axon guidance, axon guidance, cell migration, neuron projection development, positive regulation of axon extension, synapse organization, synapse organization, leukocyte migration, axon development	small cerebellum, cerebellum atrophy, abnormal axon guidance, abnormal motor capabilities/coordination/movement, abnormal cerebellum morphology, cerebellum vermis hypoplasia, abnormal axon extension, abnormal CNS synaptic transmission, abnormal spatial learning	http://www.informatics.jax.org/gxd/marker/MGI:96721	L1CAM	X:153861513-153886172	Corpus callosum, partial agenesis of	https://www.proteinatlas.org/ENSG00000198910-L1CAM
Slc25a46	solute carrier family 25, member 46	18:31580164-31610532	17.79	-	MGI:1914703	protein binding	mitochondrial membrane fission	cerebellum hypoplasia, abnormal Purkinje cell morphology, thin cerebellar molecular layer, abnormal neuromuscular synapse morphology, abnormal Purkinje cell dendrite morphology, abnormal synapse morphology, abnormal retinal ganglion cell dendrite morphology	http://www.informatics.jax.org/gxd/marker/MGI:1914703	SLC25A46	5:110738144-110765156	Neuropathy, hereditary motor and sensory, type VIB	https://www.proteinatlas.org/ENSG00000164209-SLC25A46
Slc9a6	solute carrier family 9 (sodium/hydrogen exchanger), member 6	X:56609757-56664230	30.06	+	MGI:2443511	sodium:proton antiporter activity, potassium:proton antiporter activity	ion transport, axon extension, neuron projection morphogenesis, regulation of intracellular pH, regulation of intracellular pH, potassium ion transmembrane transport, dendrite extension, anion transmembrane transport, sodium ion import across plasma membrane, proton transmembrane transport	abnormal cerebellar molecular layer, abnormal spatial reference memory, Purkinje cell degeneration, abnormal Purkinje cell morphology, abnormal cerebellum morphology, small cerebellum, decreased Purkinje cell number	http://www.informatics.jax.org/gxd/marker/MGI:2443511	SLC9A6	X:135974595-136047268	Mental retardation, X-linked syndromic, Christianson type	https://www.proteinatlas.org/ENSG00000198689-SLC9A6
Ptf1a	pancreas specific transcription factor, 1a	2:19445663-19447501	13.37	+	MGI:1328312	RNA polymerase II transcription regulatory region sequence-specific DNA binding, DNA-binding transcription factor activity, RNA polymerase II-specific, DNA-binding transcription factor activity, RNA polymerase II-specific, DNA-binding transcription activator activity, RNA polymerase II-specific, DNA binding, chromatin binding, protein dimerization activity, E-box binding, sequence-specific double…	regulation of transcription, DNA-templated, regulation of transcription by RNA polymerase II, tissue development, retina layer formation, cerebellum development, pancreas development, exocrine pancreas development, developmental process, amacrine cell differentiation, positive regulation of transcription by RNA polymerase II, retinoic acid receptor signaling pathway, neuron fate commitment, regul…	absent cerebellum, abnormal cerebellum development, small cerebellum, abnormal cerebellar granule layer morphology, decreased neuronal precursor cell number, abnormal neuron differentiation	http://www.informatics.jax.org/gxd/marker/MGI:1328312	PTF1A	10:23192311-23194244	Pancreatic and cerebellar agenesis	https://www.proteinatlas.org/ENSG00000168267-PTF1A
Prnp	prion protein	2:131909928-131938429	64.07	+	MGI:97769	amyloid-beta binding, amyloid-beta binding, amyloid-beta binding, amyloid-beta binding, protease binding, copper ion binding, copper ion binding, calcium ion binding, protein binding, glycosaminoglycan binding, microtubule binding, tubulin binding, aspartic-type endopeptidase inhibitor activity, type 5 metabotropic glutamate receptor binding, type 5 metabotropic glutamate receptor binding, signal…	negative regulation of protein phosphorylation, cellular copper ion homeostasis, response to oxidative stress, cell cycle arrest, learning or memory, long-term memory, negative regulation of endopeptidase activity, negative regulation of protein processing, protein destabilization, negative regulation of interferon-gamma production, negative regulation of interleukin-17 production, negative regul…	abnormal neuronal precursor proliferation, axon degeneration, impaired balance, abnormal cerebellar granule cell morphology, abnormal spatial working memory, cerebellum atrophy, abnormal cerebellar molecular layer, abnormal voluntary movement, Purkinje cell degeneration, decreased Purkinje cell number, thin cerebellar molecular layer, abnormal cerebellum morphology, abnormal tail movements	http://www.informatics.jax.org/gxd/marker/MGI:97769	PRNP	20:4686455-4701587	Cerebral amyloid angiopathy, PRNP-related	https://www.proteinatlas.org/ENSG00000171867-PRNP
Hsd17b4	hydroxysteroid (17-beta) dehydrogenase 4	18:50128201-50196269	27.24	+	MGI:105089	3-hydroxyacyl-CoA dehydrogenase activity, 3-hydroxyacyl-CoA dehydrogenase activity, enoyl-CoA hydratase activity, enoyl-CoA hydratase activity, long-chain-enoyl-CoA hydratase activity, isomerase activity, 3alpha,7alpha,12alpha-trihydroxy-5beta-cholest-24-enoyl-CoA hydratase activity, protein homodimerization activity, 17-beta-hydroxysteroid dehydrogenase (NAD+) activity, 17-beta-hydroxysteroid de…	very long-chain fatty acid metabolic process, osteoblast differentiation, protein targeting to peroxisome, fatty acid beta-oxidation, fatty acid beta-oxidation, bile acid biosynthetic process, androgen metabolic process, estrogen metabolic process, fatty acid beta-oxidation using acyl-CoA oxidase, alpha-linolenic acid metabolic process, very long-chain fatty-acyl-CoA metabolic process, medium-cha…	Purkinje cell degeneration, abnormal gait, axon degeneration, cerebellum atrophy	http://www.informatics.jax.org/gxd/marker/MGI:105089	HSD17B4	5:119452496-119542331	D-bifunctional protein deficiency	https://www.proteinatlas.org/ENSG00000133835-HSD17B4
Mast1	microtubule associated serine/threonine kinase 1	8:84911903-84937359	41.32	-	MGI:1861901	magnesium ion binding, protein serine/threonine kinase activity, protein serine/threonine kinase activity, protein binding, ATP binding, microtubule binding, protein serine kinase activity, protein threonine kinase activity	protein phosphorylation, cytoskeleton organization, cytoskeleton organization, brain development, peptidyl-serine phosphorylation, intracellular signal transduction, intracellular signal transduction	cerebellum hypoplasia, thin cerebellar molecular layer, thin cerebellar granule layer	http://www.informatics.jax.org/gxd/marker/MGI:1861901	MAST1	19:12838514-12874951	Mega-corpus-callosum syndrome with cerebellar hypoplasia and cortical malformations	https://www.proteinatlas.org/ENSG00000105613-MAST1
Cit	citron	5:115845278-116008947	56.1	+	MGI:105313	transcription coactivator binding, protein serine/threonine kinase activity, protein serine/threonine kinase activity, protein binding, ATP binding, SH3 domain binding, protein kinase binding, PDZ domain binding, protein serine/threonine kinase inhibitor activity, metal ion binding, scaffold protein binding, protein serine kinase activity, protein threonine kinase activity	mitotic cell cycle, mitotic cytokinesis, peptidyl-threonine phosphorylation, actomyosin structure organization, positive regulation of cytokinesis, negative regulation of hippo signaling, intracellular signal transduction, generation of neurons, neuron apoptotic process, negative regulation of protein serine/threonine kinase activity	abnormal cerebellum morphology, small cerebellum, abnormal cerebellar Purkinje cell layer, abnormal gait, thin cerebellar granule layer, abnormal cerebellum lobule morphology	http://www.informatics.jax.org/gxd/marker/MGI:105313	CIT	12:119685790-119877319	Microcephaly 17, primary, autosomal recessive	https://www.proteinatlas.org/ENSG00000122966-CIT
Jam3	junction adhesion molecule 3	9:27097384-27155421	12.27	-	MGI:1933825	integrin binding, protein binding, protein homodimerization activity, protein heterodimerization activity, cell-cell adhesion mediator activity	angiogenesis, neutrophil homeostasis, adaptive immune response, myeloid progenitor cell differentiation, leukocyte migration involved in inflammatory response, positive regulation of cellular extravasation, cell-matrix adhesion, spermatid development, transmission of nerve impulse, establishment of cell polarity, extracellular matrix organization, axon regeneration, negative regulation of integri…	abnormal gait, cerebellum atrophy	http://www.informatics.jax.org/gxd/marker/MGI:1933825	JAM3	11:134069071-134152000	Hemorrhagic destruction of the brain, subependymal calcification, and cataracts	https://www.proteinatlas.org/ENSG00000166086-JAM3
Opa1	OPA1, mitochondrial dynamin like GTPase	16:29579334-29654884	20.65	+	MGI:1921393	magnesium ion binding, GTPase activity, GTPase activity, GTPase activity, protein binding, GTP binding, microtubule binding, kinase binding, protein-containing complex binding, phosphatidic acid binding, cardiolipin binding	mitochondrial genome maintenance, mitochondrial fission, mitochondrial fission, neural tube closure, dynamin family protein polymerization involved in mitochondrial fission, apoptotic process, mitochondrion organization, mitochondrion organization, inner mitochondrial membrane organization, visual perception, mitochondrial fusion, mitochondrial fusion, mitochondrial fusion, positive regulation of…	abnormal cerebellum morphology, axon degeneration, cerebellum atrophy	http://www.informatics.jax.org/gxd/marker/MGI:1921393	OPA1	3:193593148-193697810	Behr syndrome	https://www.proteinatlas.org/ENSG00000198836-OPA1
Cntnap1	contactin associated protein-like 1	11:101174617-101190724	64.33	+	MGI:1858201	protein binding, SH3 domain binding, signaling receptor activity	protein localization to paranode region of axon, cytoskeleton organization, cell adhesion, signal transduction, neuronal action potential propagation, central nervous system myelination, myelination in peripheral nervous system, paranodal junction assembly, paranodal junction assembly, neuron projection morphogenesis, neuron projection morphogenesis, neuromuscular process controlling posture, neu…	abnormal Purkinje cell morphology, abnormal cerebellar molecular layer, cerebellum atrophy, abnormal motor coordination/balance, abnormal paranodal axoglial junction morphology, impaired balance, abnormal action potential, abnormal gait, abnormal axon morphology	http://www.informatics.jax.org/gxd/marker/MGI:1858201	CNTNAP1	17:42679766-42699992	Hypomyelinating neuropathy, congenital, 3	https://www.proteinatlas.org/ENSG00000108797-CNTNAP1
Scn8a	sodium channel, voltage-gated, type VIII, alpha	15:100869863-101045938	56.39	+	MGI:103169	voltage-gated ion channel activity, voltage-gated sodium channel activity, voltage-gated sodium channel activity, voltage-gated sodium channel activity, voltage-gated sodium channel activity, protein binding, ATP binding	sodium ion transport, nervous system development, peripheral nervous system development, neuronal action potential, regulation of ion transmembrane transport, sodium ion transmembrane transport, myelination, membrane depolarization during action potential	small cerebellum, decreased Purkinje cell number, abnormal pinna reflex, abnormal pilomotor reflex, abnormal reflex, absent pinna reflex, decreased startle reflex, abnormal motor coordination/balance, abnormal motor capabilities/coordination/movement, impaired balance, abnormal neuromuscular synapse morphology, abnormal action potential, abnormal voluntary movement, decreased cerebellar granule c…	http://www.informatics.jax.org/gxd/marker/MGI:103169	SCN8A	12:51591232-51812863	Cognitive impairment with or without cerebellar ataxia	https://www.proteinatlas.org/ENSG00000196876-SCN8A
Vldlr	very low density lipoprotein receptor	19:27216484-27254231	21.77	+	MGI:98935	low-density lipoprotein particle receptor activity, calcium ion binding, protein binding, very-low-density lipoprotein particle receptor activity, very-low-density lipoprotein particle receptor activity, apolipoprotein binding, apolipoprotein binding, very-low-density lipoprotein particle binding, cargo receptor activity, reelin receptor activity, calcium-dependent protein binding	lipid transport, receptor-mediated endocytosis, signal transduction, nervous system development, axon guidance, memory, cholesterol metabolic process, ventral spinal cord development, low-density lipoprotein particle receptor catabolic process, glycoprotein transport, very-low-density lipoprotein particle clearance, very-low-density lipoprotein particle clearance, reelin-mediated signaling pathwa…	abnormal cerebellum morphology, small cerebellum, reduced cerebellar foliation	http://www.informatics.jax.org/gxd/marker/MGI:98935	VLDLR	9:2621785-2660055	Cerebellar hypoplasia and mental retardation with or without quadrupedal locomotion 1	https://www.proteinatlas.org/ENSG00000147852-VLDLR
Tbp	TATA box binding protein	17:15499888-15517427	8.95	+	MGI:101838	transcription regulatory region sequence-specific DNA binding, RNA polymerase II cis-regulatory region sequence-specific DNA binding, RNA polymerase II core promoter sequence-specific DNA binding, RNA polymerase III general transcription initiation factor activity, core promoter sequence-specific DNA binding, RNA polymerase II general transcription initiation factor binding, TFIIB-class transcrip…	DNA-templated transcription, initiation, transcription initiation from RNA polymerase I promoter, transcription elongation from RNA polymerase I promoter, termination of RNA polymerase I transcription, transcription by RNA polymerase II, transcription by RNA polymerase II, transcription by RNA polymerase II, transcription by RNA polymerase II, transcription initiation from RNA polymerase II promo…	Purkinje cell degeneration, thin cerebellar molecular layer, abnormal gait, impaired balance, abnormal Purkinje cell dendrite morphology, cerebellum hypoplasia	http://www.informatics.jax.org/gxd/marker/MGI:101838	TBP	6:170554368-170572858	Spinocerebellar ataxia 17	https://www.proteinatlas.org/ENSG00000112592-TBP
Pex2	peroxisomal biogenesis factor 2	3:5560188-5576239	1.96	-	MGI:107486	protein binding, metal ion binding	very long-chain fatty acid metabolic process, very long-chain fatty acid metabolic process, negative regulation of transcription by RNA polymerase II, protein targeting to peroxisome, fatty acid beta-oxidation, fatty acid beta-oxidation, peroxisome organization, peroxisome organization, protein import into peroxisome matrix, protein ubiquitination, protein destabilization, negative regulation of …	abnormal Purkinje cell development, abnormal cerebellar foliation, decreased cerebellar granule cell number, increased cerebellar granule cell apoptosis, abnormal Purkinje cell development, abnormal Purkinje cell morphology, abnormal head movements, impaired balance, abnormal motor capabilities/coordination/movement, abnormal cerebellum morphology, small cerebellum, abnormal cerebellar foliation,…	http://www.informatics.jax.org/gxd/marker/MGI:107486	PEX2	8:76980257-77001043	Peroxisome biogenesis disorder 5B	https://www.proteinatlas.org/ENSG00000164751-PEX2
Kif14	kinesin family member 14	1:136466343-136531511	59.8	+	MGI:1098226	microtubule motor activity, protein binding, ATP binding, microtubule binding, microtubule binding, ATP-dependent microtubule motor activity, plus-end-directed, tubulin binding, ATPase activity, ATPase activity, protein kinase binding, PDZ domain binding	regulation of cell growth, microtubule-based movement, mitotic metaphase plate congression, positive regulation of cell population proliferation, positive regulation of cell population proliferation, regulation of G2/M transition of mitotic cell cycle, cerebellar granular layer structural organization, cerebellar Purkinje cell layer structural organization, cerebellar cortex development, hippocam…	cerebellum hypoplasia, ectopic Purkinje cell, abnormal gait, impaired balance, abnormal motor capabilities/coordination/movement, abnormal cerebellar cortex morphology, abnormal Purkinje cell dendrite morphology, abnormal cerebellar granule cell migration	http://www.informatics.jax.org/gxd/marker/MGI:1098226	KIF14	1:200551496-200620790	?Meckel syndrome 12	https://www.proteinatlas.org/ENSG00000118193-KIF14
Pomgnt1	protein O-linked mannose beta 1,2-N-acetylglucosaminyltransferase	4:116150498-116159844	53.1	+	MGI:1915523	protein binding, acetylglucosaminyltransferase activity, acetylglucosaminyltransferase activity, manganese ion binding, beta-1,3-galactosyl-O-glycosyl-glycoprotein beta-1,3-N-acetylglucosaminyltransferase activity, beta-1,3-galactosyl-O-glycosyl-glycoprotein beta-1,3-N-acetylglucosaminyltransferase activity, beta-1,3-galactosyl-O-glycosyl-glycoprotein beta-1,3-N-acetylglucosaminyltransferase acti…	protein O-linked glycosylation, protein O-linked glycosylation, protein O-linked glycosylation, O-glycan processing, O-glycan processing, protein phosphopantetheinylation	abnormal cerebellum morphology, small cerebellum, abnormal cerebellar foliation, abnormal cerebellum external granule cell layer morphology, abnormal radial glial cell morphology, abnormal cerebellar hemisphere morphology	http://www.informatics.jax.org/gxd/marker/MGI:1915523	POMGNT1	1:46188682-46220304	Muscular dystrophy-dystroglycanopathy (congenital with brain and eye anomalies), type A, 3	https://www.proteinatlas.org/ENSG00000085998-POMGNT1
Rpgrip1l	Rpgrip1-like	8:91217030-91313262	44.29	-	MGI:1920563	protein binding, thromboxane A2 receptor binding, thromboxane A2 receptor binding	in utero embryonic development, establishment of planar polarity, kidney development, liver development, establishment or maintenance of cell polarity, determination of left/right symmetry, regulation of smoothened signaling pathway, neural tube patterning, cerebellum development, lateral ventricle development, olfactory bulb development, corpus callosum development, embryonic forelimb morphogene…	cerebellum hypoplasia	http://www.informatics.jax.org/gxd/marker/MGI:1920563	RPGRIP1L	16:53598152-53703858	COACH syndrome	https://www.proteinatlas.org/ENSG00000103494-RPGRIP1L
Tmem67	transmembrane protein 67	4:12039355-12090020	5.56	-	MGI:1923928	protein binding, filamin binding, unfolded protein binding	negative regulation of centrosome duplication, ubiquitin-dependent ERAD pathway, cilium assembly, cilium assembly, cilium assembly, ciliary basal body-plasma membrane docking	small cerebellum, cerebellum vermis hypoplasia, abnormal embryonic neuroepithelium morphology	http://www.informatics.jax.org/gxd/marker/MGI:1923928	TMEM67	8:93754843-93832652	COACH syndrome	https://www.proteinatlas.org/ENSG00000164953-TMEM67
Bicd2	BICD cargo adaptor 2	13:49341585-49387026	25.22	+	MGI:1924145	protein binding, cytoskeletal anchor activity, small GTPase binding, dynactin binding, dynactin binding, dynein light intermediate chain binding, dynein complex binding, dynein complex binding	retrograde vesicle-mediated transport, Golgi to endoplasmic reticulum, retrograde vesicle-mediated transport, Golgi to endoplasmic reticulum, microtubule-based movement, protein transport, protein localization to organelle, protein localization to Golgi apparatus, protein localization to Golgi apparatus, mRNA transport, centrosome localization, regulation of microtubule cytoskeleton organization,…	small cerebellum, abnormal cerebellar Purkinje cell layer, absent cerebellar granule layer, abnormal cerebellar molecular layer, abnormal gait, abnormal neuronal migration, abnormal Purkinje cell dendrite morphology, abnormal cerebellar Golgi cell morphology, abnormal cerebellar layer morphology, abnormal cerebellar granule cell migration, abnormal cerebellum white matter morphology	http://www.informatics.jax.org/gxd/marker/MGI:1924145	BICD2	9:92711362-92764840	Spinal muscular atrophy, lower extremity-predominant, 2B, autosomal dominant	https://www.proteinatlas.org/ENSG00000185963-BICD2
Lama1	laminin, alpha 1	17:67697259-67822647	38.8	+	MGI:99892	signaling receptor binding, extracellular matrix structural constituent, extracellular matrix structural constituent, protein binding, protein C-terminus binding, glycosphingolipid binding	morphogenesis of an epithelial sheet, protein phosphorylation, cell adhesion, cell surface receptor signaling pathway, axon guidance, animal organ morphogenesis, tissue development, regulation of cell adhesion, extracellular matrix organization, regulation of cell migration, camera-type eye development, establishment of epithelial cell apical/basal polarity, regulation of embryonic development, b…	abnormal cerebellum morphology, small cerebellum, abnormal cerebellar foliation, abnormal cerebellar Purkinje cell layer, abnormal cerebellar granule layer morphology, abnormal radial glial cell morphology, abnormal Purkinje cell dendrite morphology, abnormal Bergmann glial cell morphology	http://www.informatics.jax.org/gxd/marker/MGI:99892	LAMA1	18:6941741-7117796	Poretti-Boltshauser syndrome	https://www.proteinatlas.org/ENSG00000101680-LAMA1
Camta1	calmodulin binding transcription activator 1	4:151059523-151861768	81.53	-	MGI:2140230	double-stranded DNA binding, transcription coregulator activity	regulation of transcription by RNA polymerase II, positive regulation of protein dephosphorylation, positive regulation of calcineurin-NFAT signaling cascade	Purkinje cell degeneration, abnormal Purkinje cell morphology, thin cerebellar molecular layer, thin cerebellar granule layer, cerebellum atrophy	http://www.informatics.jax.org/gxd/marker/MGI:2140230	CAMTA1	1:6785451-7769705	Cerebellar ataxia, nonprogressive, with mental retardation	https://www.proteinatlas.org/ENSG00000171735-CAMTA1
Ptrh2	peptidyl-tRNA hydrolase 2	11:86684074-86692457	51.82	+	MGI:2444848	aminoacyl-tRNA hydrolase activity, aminoacyl-tRNA hydrolase activity, protein binding	apoptotic process, negative regulation of gene expression, positive regulation of anoikis, positive regulation of anoikis, negative regulation of anoikis, negative regulation of anoikis	cerebellum atrophy	http://www.informatics.jax.org/gxd/marker/MGI:2444848	PTRH2	17:59697305-59707625	Infantile-onset multisystem neurologic, endocrine, and pancreatic disease	https://www.proteinatlas.org/ENSG00000141378-PTRH2
Adgrg1	adhesion G protein-coupled receptor G1	8:94974756-95014208	47.12	+	MGI:1340051	G protein-coupled receptor activity, G protein-coupled receptor activity, protein binding, collagen binding, heparin binding, heparin binding, extracellular matrix binding	angiogenesis, cell adhesion, cell surface receptor signaling pathway, G protein-coupled receptor signaling pathway, adenylate cyclase-activating G protein-coupled receptor signaling pathway, Rho protein signal transduction, cell-cell signaling, brain development, negative regulation of cell population proliferation, vascular endothelial growth factor production, cell migration, cerebral cortex re…	loss of adhesion to extracellular matrix molecules of the pial basement membrane for granule cells from the rostral region of cerebellum, abnormal radial glial cell morphology, abnormal neuronal migration, ectopic Purkinje cell, ectopic cerebellar granule cells, ectopic Bergmann glia cells, abnormal cerebellum lobule morphology, abnormal cerebellar granule cell migration, abnormal cerebellar cort…	http://www.informatics.jax.org/gxd/marker/MGI:1340051	ADGRG1	16:57619534-57665566	Polymicrogyria, bilateral frontoparietal	https://www.proteinatlas.org/ENSG00000205336-ADGRG1
Pnkp	polynucleotide kinase 3'- phosphatase	7:44857139-44862992	28.94	+	MGI:1891698	damaged DNA binding, double-stranded DNA binding, double-stranded DNA binding, endonuclease activity, protein binding, ATP binding, purine nucleotide binding, polynucleotide 3'-phosphatase activity, polynucleotide 3'-phosphatase activity, polynucleotide 3'-phosphatase activity, ATP-dependent polydeoxyribonucleotide 5'-hydroxyl-kinase activity, ATP-dependent polydeoxyribonucleotide 5'-hydroxyl-kin…	nucleotide-excision repair, DNA damage removal, DNA-dependent DNA replication, DNA repair, DNA repair, response to oxidative stress, response to radiation, response to radiation, negative regulation of protein ADP-ribosylation, dephosphorylation, positive regulation of telomere maintenance via telomerase, DNA damage response, detection of DNA damage, DNA damage response, detection of DNA damage, …	small cerebellum, abnormal cerebellar cortex morphology, abnormal brain interneuron morphology	http://www.informatics.jax.org/gxd/marker/MGI:1891698	PNKP	19:49861203-49867575	?Charcot-Marie-Tooth disease, type 2B2	https://www.proteinatlas.org/ENSG00000039650-PNKP
Cep290	centrosomal protein 290	10:100487558-100574840	51.48	+	MGI:2384917	protein binding, identical protein binding	G2/M transition of mitotic cell cycle, regulation of G2/M transition of mitotic cell cycle, protein transport, hindbrain development, otic vesicle formation, eye photoreceptor cell development, neutrophil degranulation, positive regulation of transcription, DNA-templated, pronephros development, cilium assembly, cilium assembly, regulation of establishment of protein localization, positive regula…	abnormal cerebellum morphology, abnormal cerebellum vermis morphology, reduced cerebellar foliation	http://www.informatics.jax.org/gxd/marker/MGI:2384917	CEP290	12:88049012-88142215	Joubert syndrome 5	https://www.proteinatlas.org/ENSG00000198707-CEP290
Fgfr1	fibroblast growth factor receptor 1	8:25518759-25575718	14.12	+	MGI:95522	protein tyrosine kinase activity, transmembrane receptor protein tyrosine kinase activity, fibroblast growth factor-activated receptor activity, fibroblast growth factor-activated receptor activity, fibroblast growth factor-activated receptor activity, protein binding, ATP binding, heparin binding, fibroblast growth factor binding, fibroblast growth factor binding, identical protein binding, prot…	MAPK cascade, skeletal system development, neuron migration, epithelial to mesenchymal transition, protein phosphorylation, transmembrane receptor protein tyrosine kinase signaling pathway, multicellular organism development, positive regulation of cell population proliferation, positive regulation of cell population proliferation, positive regulation of cell population proliferation, fibroblast …	abnormal axon guidance, abnormal cerebellum morphology, abnormal cerebellum development, abnormal cerebellum vermis morphology, absent cerebellum vermis, abnormal gait, abnormal cochlear nerve compound action potential	http://www.informatics.jax.org/gxd/marker/MGI:95522	FGFR1	8:38411142-38468634	Encephalocraniocutaneous lipomatosis, somatic mosaic	https://www.proteinatlas.org/ENSG00000077782-FGFR1
Slc9a1	solute carrier family 9 (sodium/hydrogen exchanger), member 1	4:133369711-133423702	66.25	+	MGI:102462	protein binding, calmodulin binding, phosphatidylinositol-4,5-bisphosphate binding, solute:proton antiporter activity, sodium:proton antiporter activity, sodium:proton antiporter activity, sodium:proton antiporter activity, potassium:proton antiporter activity, protein phosphatase 2B binding, protein phosphatase 2B binding, protein-macromolecule adaptor activity, calcium-dependent protein binding…	ion transport, cellular sodium ion homeostasis, regulation of pH, regulation of pH, response to acidic pH, positive regulation of cardiac muscle hypertrophy, regulation of cardiac muscle contraction by calcium ion signaling, cell migration, maintenance of cell polarity, hyaluronan catabolic process, positive regulation of cell growth, cellular response to insulin stimulus, positive regulation of …	Purkinje cell degeneration, abnormal Purkinje cell morphology, abnormal axon morphology, axon degeneration, abnormal synaptic bouton morphology, abnormal cerebellar molecular layer, abnormal gait, abnormal cerebellum deep nucleus morphology, abnormal cerebellum dentate nucleus morphology	http://www.informatics.jax.org/gxd/marker/MGI:102462	SLC9A1	1:27098808-27155124	Lichtenstein-Knorr syndrome	https://www.proteinatlas.org/ENSG00000090020-SLC9A1
Agtpbp1	ATP/GTP binding protein 1	13:59449534-59557370		-	MGI:2159437	metallocarboxypeptidase activity, zinc ion binding, tubulin binding	eye photoreceptor cell differentiation, proteolysis, mitochondrion organization, cerebellar Purkinje cell differentiation, olfactory bulb development, protein deglutamylation, C-terminal protein deglutamylation, C-terminal protein deglutamylation, protein side chain deglutamylation, protein side chain deglutamylation, neuromuscular process	small cerebellum, decreased Purkinje cell number, abnormal Purkinje cell dendrite morphology, abnormal cerebellar Purkinje cell layer, abnormal motor coordination/balance, abnormal cerebellar granule layer morphology, Purkinje cell degeneration	http://www.informatics.jax.org/gxd/marker/MGI:2159437	AGTPBP1	9:85546538-85742028	Neurodegeneration, childhood-onset, with cerebellar atrophy	https://www.proteinatlas.org/ENSG00000135049-AGTPBP1
Atm	ataxia telangiectasia mutated	9:53439149-53536740	29.12	-	MGI:107202	DNA binding, protein serine/threonine kinase activity, protein serine/threonine kinase activity, protein serine/threonine kinase activity, DNA-dependent protein kinase activity, protein binding, ATP binding, 1-phosphatidylinositol-3-kinase activity, identical protein binding, protein-containing complex binding, protein N-terminus binding, protein serine kinase activity, protein threonine kinase a…	DNA damage checkpoint, telomere maintenance, double-strand break repair via homologous recombination, DNA double-strand break processing, ovarian follicle development, response to hypoxia, somitogenesis, pre-B cell allelic exclusion, DNA replication, double-strand break repair via nonhomologous end joining, protein phosphorylation, protein phosphorylation, cellular response to DNA damage stimulus…	increased ERK1/2 phosphorylation in cerebellar astrocytes, or Bergmann glia, near degenerating Purkinje cells, increased effector memory CD4-positive, alpha-beta T cell number, increased central memory CD8 positive, alpha-beta T cell number, increased CD8-positive, alpha-beta memory T cell number, increased central memory CD4-positive, alpha-beta T cell number, Purkinje cell degeneration, abnorma…	http://www.informatics.jax.org/gxd/marker/MGI:107202	ATM	11:108222483-108369101	Ataxia-telangiectasia	https://www.proteinatlas.org/ENSG00000149311-ATM
Clcn2	chloride channel, voltage-sensitive 2	16:20702964-20717746	12.5	-	MGI:105061	voltage-gated chloride channel activity, voltage-gated chloride channel activity	chloride transport, regulation of aldosterone biosynthetic process, ion transmembrane transport, regulation of ion transmembrane transport, retina development in camera-type eye, cell differentiation involved in salivary gland development, chloride transmembrane transport	abnormal cerebellum morphology, abnormal microglial cell physiology, abnormal glial cell physiology, axon degeneration	http://www.informatics.jax.org/gxd/marker/MGI:105061	CLCN2	3:184346184-184361604	Leukoencephalopathy with ataxia	https://www.proteinatlas.org/ENSG00000114859-CLCN2
Fkrp	fukutin related protein	7:16809267-16816732	9.15	-	MGI:2447586	dystroglycan binding, transferase activity	protein processing, protein O-linked mannosylation, protein O-linked mannosylation	abnormal cerebellar foliation, abnormal neuronal migration, abnormal cerebellum external granule cell layer morphology, abnormal cerebellar hemisphere morphology, abnormal radial glial cell morphology	http://www.informatics.jax.org/gxd/marker/MGI:2447586	FKRP	19:46746014-46758574	Muscular dystrophy-dystroglycanopathy (congenital with brain and eye anomalies), type A, 5	https://www.proteinatlas.org/ENSG00000181027-FKRP
Pomk	protein-O-mannose kinase	8:25980604-25994121	14.25	-	MGI:1921903	protein kinase activity, protein binding, ATP binding, phosphotransferase activity, alcohol group as acceptor, phosphotransferase activity, alcohol group as acceptor, carbohydrate kinase activity, carbohydrate kinase activity	protein phosphorylation, protein O-linked glycosylation, protein O-linked glycosylation, protein O-linked glycosylation, brain development, carbohydrate phosphorylation, carbohydrate phosphorylation	abnormal cerebellum morphology, abnormal cerebellar foliation, ectopic Purkinje cell, ectopic cerebellar granule cells, abnormal cerebellar cortex morphology, abnormal neuronal migration, abnormal cerebellar layer morphology, abnormal cerebellar granule cell migration, abnormal Purkinje cell migration, abnormal cerebellum morphology, abnormal cerebellar foliation, ectopic Purkinje cell, ectopic c…	http://www.informatics.jax.org/gxd/marker/MGI:1921903	POMK	8:43093514-43123433	Muscular dystrophy-dystroglycanopathy (congenital with brain and eye anomalies), type A, 12	https://www.proteinatlas.org/ENSG00000185900-POMK
Xrcc1	X-ray repair complementing defective repair in Chinese hamster cells 1	7:24546699-24573438	11.42	+	MGI:99137	protein binding, enzyme binding, oxidized DNA binding, 3' overhang single-stranded DNA endodeoxyribonuclease activity	single strand break repair, double-strand break repair via homologous recombination, response to hypoxia, transcription-coupled nucleotide-excision repair, base-excision repair, base-excision repair, DNA ligation, nucleotide-excision repair, DNA gap filling, double-strand break repair via nonhomologous end joining, response to organic substance, negative regulation of protein ADP-ribosylation, ce…	decreased cerebellar interneuron number, small cerebellum, abnormal brain interneuron morphology, abnormal neuron differentiation	http://www.informatics.jax.org/gxd/marker/MGI:99137	XRCC1	19:43543310-43575526	?Spinocerebellar ataxia, autosomal recessive 26	https://www.proteinatlas.org/ENSG00000073050-XRCC1
Htt	huntingtin	5:34761740-34912534	17.92	+	MGI:96067	p53 binding, protein binding, profilin binding, kinase binding, heat shock protein binding, dynactin binding, identical protein binding, ion channel binding, dynein intermediate chain binding, beta-tubulin binding	establishment of mitotic spindle orientation, retrograde vesicle-mediated transport, Golgi to endoplasmic reticulum, apoptotic process, Golgi organization, positive regulation of inositol 1,4,5-trisphosphate-sensitive calcium-release channel activity, protein destabilization, vocal learning, positive regulation of apoptotic process, regulation of phosphoprotein phosphatase activity, positive regu…	impaired balance, abnormal cerebellum development, abnormal motor coordination/balance, abnormal gait, abnormal motor capabilities/coordination/movement	http://www.informatics.jax.org/gxd/marker/MGI:96067	HTT	4:3074680-3243959	Huntington disease	https://www.proteinatlas.org/ENSG00000197386-HTT
Gjc2	gap junction protein, gamma 2	11:59175568-59183213	37.05	-	MGI:2153060	gap junction channel activity, gap junction channel activity involved in cell communication by electrical coupling	regulation of protein phosphorylation, cell-cell signaling, brain development, response to toxic substance, positive regulation of gene expression, cell communication by electrical coupling, transmembrane transport, positive regulation of oligodendrocyte progenitor proliferation, positive regulation of calcium ion transmembrane transport, negative regulation of G1/S transition of mitotic cell cyc…	Purkinje cell degeneration, abnormal motor learning, abnormal cerebellum white matter morphology, abnormal cerebellum morphology	http://www.informatics.jax.org/gxd/marker/MGI:2153060	GJC2	1:228149929-228159825	Spastic paraplegia 44, autosomal recessive	https://www.proteinatlas.org/ENSG00000198835-GJC2
Fa2h	fatty acid 2-hydroxylase	8:111345138-111393821	57.98	-	MGI:2443327	iron ion binding, protein binding, heme binding, fatty acid alpha-hydroxylase activity, fatty acid alpha-hydroxylase activity, fatty acid alpha-hydroxylase activity, fatty acid alpha-hydroxylase activity	sebaceous gland cell differentiation, fatty acid metabolic process, fatty acid biosynthetic process, glucosylceramide biosynthetic process, galactosylceramide biosynthetic process, galactosylceramide biosynthetic process, sphingolipid biosynthetic process, lipid modification, central nervous system myelin maintenance, peripheral nervous system myelin maintenance, regulation of cell population pro…	abnormal spatial learning, abnormal learning/memory/conditioning, abnormal motor learning, abnormal cerebellum morphology, abnormal Purkinje cell morphology	http://www.informatics.jax.org/gxd/marker/MGI:2443327	FA2H	16:74712954-74774830	Spastic paraplegia 35, autosomal recessive	https://www.proteinatlas.org/ENSG00000103089-FA2H
Tdp1	tyrosyl-DNA phosphodiesterase 1	12:99884517-99955219	50.43	+	MGI:1920036	double-stranded DNA binding, double-stranded DNA binding, single-stranded DNA binding, single-stranded DNA binding, exonuclease activity, protein binding, 3'-tyrosyl-DNA phosphodiesterase activity, 3'-tyrosyl-DNA phosphodiesterase activity	single strand break repair, single strand break repair, single strand break repair, DNA repair, double-strand break repair, double-strand break repair, nucleic acid phosphodiester bond hydrolysis	small cerebellum	http://www.informatics.jax.org/gxd/marker/MGI:1920036	TDP1	14:89954922-90044767	?Spinocerebellar ataxia, autosomal recessive, with axonal neuropathy 1	https://www.proteinatlas.org/ENSG00000042088-TDP1
Tubb2b	tubulin, beta 2B class IIB	13:34127008-34130354	14.04	-	MGI:1920960	GTPase activity, structural constituent of cytoskeleton, protein binding, GTP binding, protein heterodimerization activity	microtubule cytoskeleton organization, mitotic cell cycle, neuron migration, neuron migration, microtubule-based process, modulation of chemical synaptic transmission, positive regulation of axon guidance, embryonic brain development	small cerebellum, abnormal brain interneuron morphology, abnormal neuronal precursor proliferation	http://www.informatics.jax.org/gxd/marker/MGI:1920960	TUBB2B	6:3224276-3227652	Cortical dysplasia, complex, with other brain malformations 7	https://www.proteinatlas.org/ENSG00000137285-TUBB2B
Tubb5	tubulin, beta 5 class I	17:35833920-35838301	18.7	-	MGI:107812	GTPase activity, structural molecule activity, structural constituent of cytoskeleton, protein binding, GTP binding, protein domain specific binding, ubiquitin protein ligase binding, GTPase activating protein binding, MHC class I protein binding, protein-containing complex binding	G2/M transition of mitotic cell cycle, microtubule cytoskeleton organization, mitotic cell cycle, microtubule-based process, cellular process, regulation of G2/M transition of mitotic cell cycle, cytoskeleton-dependent intracellular transport, natural killer cell mediated cytotoxicity, neutrophil degranulation, regulation of synapse organization, spindle assembly, cell division, ciliary basal bod…	small cerebellum, abnormal cerebellar layer morphology	http://www.informatics.jax.org/gxd/marker/MGI:107812	TUBB	6:30720351-30725421	Cortical dysplasia, complex, with other brain malformations 6	https://www.proteinatlas.org/ENSG00000196230-TUBB
Mks1	MKS transition zone complex subunit 1	11:87853215-87863803	52.24	+	MGI:3584243	protein binding	cilium assembly, cilium assembly, cilium assembly, ciliary basal body-plasma membrane docking	cerebellum vermis hypoplasia	http://www.informatics.jax.org/gxd/marker/MGI:3584243	MKS1	17:58205435-58219604	Meckel syndrome 1	https://www.proteinatlas.org/ENSG00000011143-MKS1
Nefl	neurofilament, light polypeptide	14:68083863-68089095	35.46	+	MGI:97313	structural constituent of cytoskeleton, protein binding, protein C-terminus binding, protein domain specific binding, protein-macromolecule adaptor activity, identical protein binding, phospholipase binding, protein-containing complex binding, structural constituent of postsynaptic intermediate filament cytoskeleton	MAPK cascade, microtubule cytoskeleton organization, anterograde axonal transport, retrograde axonal transport, response to toxic substance, peripheral nervous system axon regeneration, axonal transport of mitochondrion, spinal cord development, hippocampus development, cerebral cortex development, regulation of axon diameter, neurofilament bundle assembly, neurofilament bundle assembly, locomoti…	abnormal cerebellum morphology	http://www.informatics.jax.org/gxd/marker/MGI:97313	NEFL	8:24950954-24956611	Charcot-Marie-Tooth disease, dominant intermediate G	https://www.proteinatlas.org/ENSG00000277586-NEFL
Plp1	proteolipid protein (myelin) 1	X:136822671-136839733	59.1	+	MGI:97623	structural molecule activity, protein binding, structural constituent of myelin sheath	inflammatory response, chemical synaptic transmission, axon ensheathment, positive regulation of gene expression, astrocyte development, substantia nigra development, central nervous system myelination, positive regulation of cell migration, neuron projection development, long-chain fatty acid biosynthetic process, axon development, AMPA selective glutamate receptor signaling pathway, positive re…	abnormal gait, abnormal axon morphology, abnormal microglial cell morphology, abnormal cerebellum morphology, abnormal cerebellar granule layer morphology, axon degeneration, abnormal cerebellum white matter morphology, axonal spheroids	http://www.informatics.jax.org/gxd/marker/MGI:97623	PLP1	X:103776505-103792618	Pelizaeus-Merzbacher disease	https://www.proteinatlas.org/ENSG00000123560-PLP1
Cdk5	cyclin-dependent kinase 5	5:24418241-24423530	11.73	-	MGI:101765	p53 binding, protein kinase activity, protein serine/threonine kinase activity, protein serine/threonine kinase activity, protein serine/threonine kinase activity, protein serine/threonine kinase activity, cyclin-dependent protein serine/threonine kinase activity, cyclin-dependent protein serine/threonine kinase activity, ErbB-2 class receptor binding, protein binding, ATP binding, kinase activit…	regulation of transcription involved in G1/S transition of mitotic cell cycle, microtubule cytoskeleton organization, neuron migration, synaptic transmission, dopaminergic, protein phosphorylation, protein phosphorylation, intracellular protein transport, nucleocytoplasmic transport, mitochondrion organization, cell-matrix adhesion, chemical synaptic transmission, axonogenesis, synapse assembly, …	abnormal Purkinje cell migration, abnormal cerebellum development, abnormal spatial learning, abnormal excitatory postsynaptic currents, abnormal excitatory postsynaptic potential, abnormal synaptic plasticity, abnormal cerebellar foliation, abnormal cerebellar cortex morphology, absent suckling reflex, abnormal cerebellum development	http://www.informatics.jax.org/gxd/marker/MGI:101765	CDK5	7:151053814-151057896	?Lissencephaly 7 with cerebellar hypoplasia	https://www.proteinatlas.org/ENSG00000164885-CDK5
Scyl1	SCY1-like 1 (S. cerevisiae)	19:5758422-5771419	4.34	-	MGI:1931787	DNA binding, protein tyrosine kinase activity, ATP binding, cadherin binding	retrograde vesicle-mediated transport, Golgi to endoplasmic reticulum, inflammatory response, peptidyl-tyrosine phosphorylation, spinal cord motor neuron differentiation, cellular protein localization, neuron development	abnormal cerebellum morphology, abnormal cerebellum vermis morphology, abnormal Purkinje cell morphology, decreased Purkinje cell number, abnormal Purkinje cell dendrite morphology, abnormal axon morphology, abnormal gait, abnormal motor capabilities/coordination/movement	http://www.informatics.jax.org/gxd/marker/MGI:1931787	SCYL1	11:65525080-65538709	Spinocerebellar ataxia, autosomal recessive 21	https://www.proteinatlas.org/ENSG00000142186-SCYL1
Atxn7	ataxin 7	14:13961440-14107302	7.08	+	MGI:2179277	protein binding	microtubule cytoskeleton organization, nucleus organization, negative regulation of microtubule depolymerization, visual perception, histone deubiquitination, protein deubiquitination	abnormal Bergmann glial cell morphology, abnormal cerebellum vermis morphology, abnormal gait, abnormal motor coordination/balance, abnormal cerebellum morphology, abnormal Purkinje cell morphology	http://www.informatics.jax.org/gxd/marker/MGI:2179277	ATXN7	3:63863143-64003461	Spinocerebellar ataxia 7	https://www.proteinatlas.org/ENSG00000163635-ATXN7
Foxc1	forkhead box C1	13:31806646-31810635	13.52	+	MGI:1347466	transcription regulatory region sequence-specific DNA binding, transcription regulatory region sequence-specific DNA binding, RNA polymerase II transcription regulatory region sequence-specific DNA binding, RNA polymerase II cis-regulatory region sequence-specific DNA binding, DNA-binding transcription factor activity, RNA polymerase II-specific, DNA-binding transcription factor activity, RNA pol…	negative regulation of transcription by RNA polymerase II, angiogenesis, ovarian follicle development, eye development, ureteric bud development, in utero embryonic development, somitogenesis, kidney development, lymph vessel development, endochondral ossification, blood vessel remodeling, regulation of transcription, DNA-templated, regulation of transcription by RNA polymerase II, Notch signalin…	abnormal cerebellum development	http://www.informatics.jax.org/gxd/marker/MGI:1347466	FOXC1	6:1609914-1613896	Anterior segment dysgenesis 3, multiple subtypes	https://www.proteinatlas.org/ENSG00000054598-FOXC1
Phgdh	3-phosphoglycerate dehydrogenase	3:98313171-98339969	42.74	-	MGI:1355330	phosphoglycerate dehydrogenase activity, electron transfer activity, L-malate dehydrogenase activity, NAD binding	glutamine metabolic process, glycine metabolic process, L-serine biosynthetic process, threonine metabolic process, brain development, gamma-aminobutyric acid metabolic process, regulation of gene expression, taurine metabolic process, spinal cord development, glial cell development, neural tube development, electron transport chain, neuron projection development, G1 to G0 transition	absent cerebellum, abnormal neuron differentiation	http://www.informatics.jax.org/gxd/marker/MGI:1355330	PHGDH	1:119711933-119744217	Neu-Laxova syndrome 1	https://www.proteinatlas.org/ENSG00000092621-PHGDH
Sumf1	sulfatase modifying factor 1	6:108107028-108185582	49.71	-	MGI:1889844	oxidoreductase activity, identical protein binding, Formylglycine-generating oxidase activity, cupric ion binding	glycosphingolipid metabolic process, protein oxidation, post-translational protein modification, post-translational protein modification	decreased Purkinje cell number, abnormal cerebellar cortex morphology, abnormal microglial cell morphology	http://www.informatics.jax.org/gxd/marker/MGI:1889844	SUMF1	3:4034713-4467269	Multiple sulfatase deficiency	https://www.proteinatlas.org/ENSG00000144455-SUMF1
Pdgfb	platelet derived growth factor, B polypeptide	15:79995874-80014977	37.85	-	MGI:97528	platelet-derived growth factor receptor binding, platelet-derived growth factor receptor binding, platelet-derived growth factor receptor binding, platelet-derived growth factor receptor binding, protein binding, collagen binding, growth factor activity, superoxide-generating NADPH oxidase activator activity, chemoattractant activity, identical protein binding, protein homodimerization activity, …	MAPK cascade, embryonic placenta development, positive regulation of endothelial cell proliferation, monocyte chemotaxis, platelet degranulation, positive regulation of glomerular filtration, protein phosphorylation, heart development, positive regulation of cell population proliferation, positive regulation of cell population proliferation, response to wounding, response to wounding, negative re…	abnormal microglial cell morphology	http://www.informatics.jax.org/gxd/marker/MGI:97528	PDGFB	22:39223358-39244981	Basal ganglia calcification, idiopathic, 5	https://www.proteinatlas.org/ENSG00000100311-PDGFB
Arhgef2	rho/rac guanine nucleotide exchange factor (GEF) 2	3:88605966-88648052	38.9	+	MGI:103264	guanyl-nucleotide exchange factor activity, protein binding, microtubule binding, microtubule binding, transcription factor binding, zinc ion binding, small GTPase binding	cell morphogenesis, cell morphogenesis, intracellular protein transport, actin filament organization, actin filament organization, negative regulation of microtubule depolymerization, cell cycle, G protein-coupled receptor signaling pathway, positive regulation of interleukin-6 production, positive regulation of tumor necrosis factor production, regulation of Rho protein signal transduction, regu…	abnormal cerebellum morphology, abnormal neuronal migration	http://www.informatics.jax.org/gxd/marker/MGI:103264	ARHGEF2	1:155946850-155991261	?Neurodevelopmental disorder with midbrain and hindbrain malformations	https://www.proteinatlas.org/ENSG00000116584-ARHGEF2
Trpc3	transient receptor potential cation channel, subfamily C, member 3	3:36620482-36690167	17.93	-	MGI:109526	calcium channel activity, protein binding, store-operated calcium channel activity, inositol 1,4,5 trisphosphate binding, inositol 1,4,5 trisphosphate binding	calcium ion transport, manganese ion transport, single fertilization, phototransduction, positive regulation of calcium ion transport into cytosol, platelet activation, response to ATP, regulation of cytosolic calcium ion concentration, response to calcium ion, calcium ion transmembrane transport, calcium ion transmembrane transport, calcium ion transmembrane transport, positive regulation of car…	abnormal excitatory postsynaptic currents, abnormal Purkinje cell morphology, decreased Purkinje cell number, abnormal Purkinje cell dendrite morphology, impaired balance, abnormal gait	http://www.informatics.jax.org/gxd/marker/MGI:109526	TRPC3	4:121874480-121952059	?Spinocerebellar ataxia 41	https://www.proteinatlas.org/ENSG00000138741-TRPC3
Slc1a3	solute carrier family 1 (glial high affinity glutamate transporter), member 3	15:8634124-8710764	3.82	-	MGI:99917	L-glutamate transmembrane transporter activity, high-affinity glutamate transmembrane transporter activity, high-affinity glutamate transmembrane transporter activity, protein binding, glutamate:sodium symporter activity, glutamate:sodium symporter activity, metal ion binding	neurotransmitter uptake, ion transport, chemical synaptic transmission, glutamate secretion, L-glutamate transmembrane transport, L-glutamate import, transepithelial transport, D-aspartate import across plasma membrane, D-aspartate import across plasma membrane, potassium ion transmembrane transport, L-glutamate import across plasma membrane, L-glutamate import across plasma membrane, L-aspartate…	abnormal Purkinje cell morphology, abnormal motor coordination/balance, abnormal excitatory postsynaptic currents	http://www.informatics.jax.org/gxd/marker/MGI:99917	SLC1A3	5:36606605-36688333	Episodic ataxia, type 6	https://www.proteinatlas.org/ENSG00000079215-SLC1A3
Dag1	dystroglycan 1	9:108204861-108263977	59.08	-	MGI:101864	virus receptor activity, dystroglycan binding, actin binding, calcium ion binding, protein binding, structural constituent of muscle, tubulin binding, vinculin binding, SH2 domain binding, laminin binding, laminin-1 binding, alpha-actinin binding	positive regulation of cell-matrix adhesion, morphogenesis of an epithelium, morphogenesis of an epithelial sheet, membrane protein ectodomain proteolysis, axon guidance, aging, regulation of gastrulation, regulation of epithelial to mesenchymal transition, response to denervation involved in regulation of muscle adaptation, muscle attachment, calcium-dependent cell-matrix adhesion, regulation of…	abnormal action potential, abnormal axon guidance, abnormal axon fasciculation, radial glial endfoot detachment, abnormal cerebellum development, abnormal cerebellar cortex morphology, abnormal neuronal migration	http://www.informatics.jax.org/gxd/marker/MGI:101864	DAG1	3:49468702-49535617	Muscular dystrophy-dystroglycanopathy (congenital with brain and eye anomalies), type A, 9	https://www.proteinatlas.org/ENSG00000173402-DAG1
Car8	carbonic anhydrase 8	4:8143362-8239041	3.53	-	MGI:88253	carbonate dehydratase activity, protein binding, zinc ion binding, hydro-lyase activity	one-carbon metabolic process, phosphatidylinositol-mediated signaling	abnormal cerebellum morphology, abnormal cerebellar molecular layer, abnormal motor learning, abnormal gait	http://www.informatics.jax.org/gxd/marker/MGI:88253	CA8	8:60185411-60281399	Cerebellar ataxia and mental retardation with or without quadrupedal locomotion 3	https://www.proteinatlas.org/ENSG00000178538-CA8
Atxn2	ataxin 2	5:121711609-121814950	61.93	+	MGI:1277223	RNA binding, RNA binding, RNA binding, epidermal growth factor receptor binding, protein binding, protein C-terminus binding	negative regulation of receptor internalization, regulation of translation, regulation of cytoplasmic mRNA processing body assembly, RNA metabolic process, P-body assembly, stress granule assembly, stress granule assembly, RNA transport	abnormal Purkinje cell morphology	http://www.informatics.jax.org/gxd/marker/MGI:1277223	ATXN2	12:111452213-111599672	{Amyotrophic lateral sclerosis, susceptibility to, 13}	https://www.proteinatlas.org/ENSG00000204842-ATXN2
Sptbn2	spectrin beta, non-erythrocytic 2	19:4711167-4752360	4.1	+	MGI:1313261	actin binding, structural constituent of cytoskeleton, phospholipid binding, cadherin binding, structural constituent of synapse	MAPK cascade, endoplasmic reticulum to Golgi vesicle-mediated transport, cytoskeleton organization, axon guidance, synapse assembly, vesicle-mediated transport, antigen processing and presentation of exogenous peptide antigen via MHC class II, cerebellar Purkinje cell layer morphogenesis, adult behavior, multicellular organism growth, actin filament capping, postsynapse organization	abnormal Purkinje cell morphology, abnormal cerebellar molecular layer, thin cerebellar molecular layer, abnormal Purkinje cell dendrite morphology, Purkinje cell degeneration, abnormal gait, impaired balance, increased excitatory postsynaptic current amplitude	http://www.informatics.jax.org/gxd/marker/MGI:1313261	SPTBN2	11:66682495-66729360	Spinocerebellar ataxia 5	https://www.proteinatlas.org/ENSG00000173898-SPTBN2
Npc2	NPC intracellular cholesterol transporter 2	12:84754559-84773112	39.37	-	MGI:1915213	protein binding, cholesterol binding, cholesterol binding, enzyme binding, sterol binding, cholesterol transfer activity	cholesterol metabolic process, response to virus, phospholipid transport, sterol transport, regulation of isoprenoid metabolic process, cholesterol transport, intracellular sterol transport, intracellular cholesterol transport, intracellular cholesterol transport, intracellular cholesterol transport, intracellular cholesterol transport, cholesterol efflux, cholesterol efflux, low-density lipoprot…	Purkinje cell degeneration, decreased Purkinje cell number	http://www.informatics.jax.org/gxd/marker/MGI:1915213	NPC2	14:74479934-74493511	Niemann-pick disease, type C2	https://www.proteinatlas.org/ENSG00000119655-NPC2
Pomt2	protein-O-mannosyltransferase 2	12:87106861-87147968	41.3	-	MGI:2444430	mannosyltransferase activity, dolichyl-phosphate-mannose-protein mannosyltransferase activity, metal ion binding	protein O-linked glycosylation, protein O-linked mannosylation, protein O-linked mannosylation, ER-associated misfolded protein catabolic process, positive regulation of protein O-linked glycosylation	embryonic lethality, abnormal cerebellar granule cell migration, abnormal cerebellum morphology, abnormal cerebellar granule cell migration, abnormal radial glial cell morphology	http://www.informatics.jax.org/gxd/marker/MGI:2444430	POMT2	14:77274955-77320884	Muscular dystrophy-dystroglycanopathy (congenital with brain and eye anomalies), type A, 2	https://www.proteinatlas.org/ENSG00000009830-POMT2
Hepacam	hepatocyte cell adhesion molecule	9:37367356-37386572	20.76	+	MGI:1920177	#N/A	cell cycle arrest, cell adhesion, cellular protein localization, regulation of growth	abnormal glial cell physiology	http://www.informatics.jax.org/gxd/marker/MGI:1920177	HEPACAM	11:124919204-124936411	Megalencephalic leukoencephalopathy with subcortical cysts 2A	https://www.proteinatlas.org/ENSG00000165478-HEPACAM
Cplane1	ciliogenesis and planar polarity effector 1	15:8169106-8271158	3.82	+	MGI:1920942	#N/A	cilium assembly, cilium assembly	abnormal cerebellum morphology	http://www.informatics.jax.org/gxd/marker/MGI:1920942	CPLANE1	5:37063927-37249498	Joubert syndrome 17	https://www.proteinatlas.org/ENSG00000197603-CPLANE1
Afg3l2	AFG3-like AAA ATPase 2	18:67404764-67449172	39.96	-	MGI:1916847	ATP-dependent peptidase activity, metalloendopeptidase activity, protein binding, ATP binding, metallopeptidase activity, zinc ion binding, unfolded protein binding	proteolysis, mitochondrial calcium ion transmembrane transport, axonogenesis, neuromuscular junction development, mitochondrial fusion, protein processing, protein autoprocessing, nerve development, membrane protein proteolysis, mitochondrial protein processing, calcium import into the mitochondrion, regulation of multicellular organism growth, cristae formation, myelination, muscle fiber develop…	cerebellar degeneration with loss of Purkinje cells and parallel fibers, reactive astrogliosis, abnormal reflex, abnormal axon morphology, abnormal neuromuscular synapse morphology, axon degeneration, abnormal cerebellar granule layer morphology, thin cerebellar molecular layer, abnormal cerebellar granule cell morphology, thin cerebellar granule layer, abnormal Purkinje cell dendrite morphology,…	http://www.informatics.jax.org/gxd/marker/MGI:1916847	AFG3L2	18:12328943-12377308	Spastic ataxia 5, autosomal recessive	https://www.proteinatlas.org/ENSG00000141385-AFG3L2
Zfyve26	zinc finger, FYVE domain containing 26	12:79232346-79296304	35.51	-	MGI:1924767	protein binding, phosphatidylinositol-3-phosphate binding, phosphatidylinositol-3-phosphate binding, metal ion binding	mitotic cytokinesis, double-strand break repair via homologous recombination, regulation of cytokinesis, regulation of cytokinesis	Purkinje cell degeneration, abnormal gait, axon degeneration, delayed axon extension	http://www.informatics.jax.org/gxd/marker/MGI:1924767	ZFYVE26	14:67728891-67817292	Spastic paraplegia 15, autosomal recessive	https://www.proteinatlas.org/ENSG00000072121-ZFYVE26
Tpp1	tripeptidyl peptidase I	7:105744811-105752235	55.97	-	MGI:1336194	endopeptidase activity, endopeptidase activity, endopeptidase activity, serine-type endopeptidase activity, protein binding, peptidase activity, serine-type peptidase activity, tripeptidyl-peptidase activity, tripeptidyl-peptidase activity, tripeptidyl-peptidase activity, lysophosphatidic acid binding, peptide binding, metal ion binding, sulfatide binding	proteolysis, proteolysis, lipid metabolic process, lysosome organization, nervous system development, central nervous system development, protein catabolic process, epithelial cell differentiation, IRE1-mediated unfolded protein response, peptide catabolic process, bone resorption, neuromuscular process controlling balance, protein localization to chromosome, telomeric region, lysosomal protein c…	abnormal motor capabilities/coordination/movement, abnormal gait, abnormal Purkinje cell morphology, Purkinje cell degeneration	http://www.informatics.jax.org/gxd/marker/MGI:1336194	TPP1	11:6612767-6619421	Spinocerebellar ataxia, autosomal recessive 7	https://www.proteinatlas.org/ENSG00000166340-TPP1
Pla2g6	phospholipase A2, group VI	15:79286228-79328385	37.7	-	MGI:1859152	1-alkyl-2-acetylglycerophosphocholine esterase activity, lysophospholipase activity, phospholipase A2 activity, protein binding, calmodulin binding, palmitoyl-CoA hydrolase activity, hydrolase activity, identical protein binding, calcium-independent phospholipase A2 activity, phosphatidyl phospholipase B activity, phospholipase A2 activity (consuming 1,2-dipalmitoylphosphatidylcholine), phospholi…	chemotaxis, antibacterial humoral response, cardiolipin biosynthetic process, phosphatidylcholine catabolic process, positive regulation of insulin secretion involved in cellular response to glucose stimulus, cardiolipin acyl-chain remodeling, phosphatidylcholine acyl-chain remodeling, phosphatidylethanolamine acyl-chain remodeling, Fc-gamma receptor signaling pathway involved in phagocytosis, ph…	abnormal gait, abnormal motor capabilities/coordination/movement, axonal dystrophy	http://www.informatics.jax.org/gxd/marker/MGI:1859152	PLA2G6	22:38111494-38181829	Infantile neuroaxonal dystrophy 1	https://www.proteinatlas.org/ENSG00000184381-PLA2G6
Stub1	STIP1 homology and U-Box containing protein 1	17:25830634-25832919	12.93	-	MGI:1891731	G protein-coupled receptor binding, ubiquitin-protein transferase activity, ubiquitin-protein transferase activity, ubiquitin-protein transferase activity, protein binding, enzyme binding, kinase binding, Hsp70 protein binding, Hsp70 protein binding, protein-macromolecule adaptor activity, TPR domain binding, heat shock protein binding, ubiquitin protein ligase binding, ubiquitin-ubiquitin ligase…	protein polyubiquitination, protein polyubiquitination, protein polyubiquitination, response to ischemia, DNA repair, ubiquitin-dependent protein catabolic process, ubiquitin-dependent protein catabolic process, ubiquitin-dependent protein catabolic process, protein quality control for misfolded or incompletely synthesized proteins, protein quality control for misfolded or incompletely synthesize…	abnormal cerebellum morphology, Purkinje cell degeneration, abnormal Purkinje cell dendrite morphology, decreased startle reflex, impaired spatial learning	http://www.informatics.jax.org/gxd/marker/MGI:1891731	STUB1	16:680409-682800	?Spinocerebellar ataxia 48	https://www.proteinatlas.org/ENSG00000103266-STUB1
Rere	arginine glutamic acid dipeptide (RE) repeats	4:150281646-150621966	81.34	+	MGI:2683486	RNA polymerase II transcription factor binding, chromatin binding, transcription coactivator activity, transcription corepressor activity, protein binding, zinc ion binding, sequence-specific DNA binding	chromatin remodeling, cerebellar Purkinje cell layer maturation, cerebellar granule cell precursor proliferation, radial glia guided migration of Purkinje cell, negative regulation of transcription, DNA-templated, positive regulation of transcription, DNA-templated, branching morphogenesis of a nerve, dendrite morphogenesis	abnormal cerebellum morphology	http://www.informatics.jax.org/gxd/marker/MGI:2683486	RERE	1:8352403-8817639	Neurodevelopmental disorder with or without anomalies of the brain, eye, or heart	https://www.proteinatlas.org/ENSG00000142599-RERE
Atr	ataxia telangiectasia and Rad3 related	9:95857597-95951781	50.27	+	MGI:108028	DNA binding, protein kinase activity, protein serine/threonine kinase activity, protein serine/threonine kinase activity, protein serine/threonine kinase activity, protein binding, ATP binding, MutLalpha complex binding, MutSalpha complex binding, protein serine kinase activity, protein threonine kinase activity	DNA damage checkpoint, DNA damage checkpoint, telomere maintenance, DNA replication, DNA repair, cellular response to DNA damage stimulus, cellular response to DNA damage stimulus, multicellular organism development, negative regulation of DNA replication, peptidyl-serine phosphorylation, replication fork processing, positive regulation of telomere maintenance via telomerase, cellular response to…	abnormal cerebellum development, ectopic Purkinje cell, abnormal cerebellar granule layer morphology, decreased cerebellar granule cell number, abnormal rhombic lip morphology, decreased cerebellar granule cell precursor proliferation	http://www.informatics.jax.org/gxd/marker/MGI:108028	ATR	3:142449234-142578792	Seckel syndrome 1	https://www.proteinatlas.org/ENSG00000175054-ATR
Itpr1	inositol 1,4,5-trisphosphate receptor 1	6:108213096-108551109	49.74	+	MGI:96623	inositol 1,4,5-trisphosphate-sensitive calcium-release channel activity, inositol 1,4,5-trisphosphate-sensitive calcium-release channel activity, inositol 1,4,5-trisphosphate-sensitive calcium-release channel activity, calcium ion binding, protein binding, calcium ion transmembrane transporter activity, calcium-release channel activity, calcium channel inhibitor activity, phosphatidylinositol bin…	response to hypoxia, calcium ion transport, signal transduction, post-embryonic development, regulation of autophagy, platelet activation, endoplasmic reticulum calcium ion homeostasis, epithelial fluid transport, inositol phosphate-mediated signaling, regulation of insulin secretion, negative regulation of calcium-mediated signaling, voluntary musculoskeletal movement, release of sequestered cal…	abnormal involuntary movement, impaired balance, abnormal cerebellum morphology, abnormal Purkinje cell morphology, thin cerebellar molecular layer, abnormal CNS synaptic transmission, abnormal excitatory postsynaptic potential, abnormal Purkinje cell dendrite morphology, abnormal excitatory postsynaptic currents	http://www.informatics.jax.org/gxd/marker/MGI:96623	ITPR1	3:4493347-4847505	Gillespie syndrome	https://www.proteinatlas.org/ENSG00000150995-ITPR1
Pdyn	prodynorphin	2:129686565-129699844	63.19	-	MGI:97535	opioid peptide activity, opioid receptor binding	G protein-coupled receptor signaling pathway, neuropeptide signaling pathway, chemical synaptic transmission, sensory perception	abnormal cerebellar granule cell morphology, abnormal brain interneuron morphology	http://www.informatics.jax.org/gxd/marker/MGI:97535	PDYN	20:1978755-1994284	Spinocerebellar ataxia 23	https://www.proteinatlas.org/ENSG00000101327-PDYN
Nfasc	neurofascin	1:132564690-132741797	57.42	-	MGI:104753	protein binding, protein domain specific binding	cell adhesion, axon guidance, peripheral nervous system development, transmission of nerve impulse, myelination, neutrophil degranulation, synapse organization, protein localization to plasma membrane	abnormal axon morphology, abnormal Purkinje cell morphology, abnormal motor coordination/balance, abnormal motor capabilities/coordination/movement, abnormal paranodal axoglial junction morphology, abnormal gait, impaired ability to fire action potentials, abnormal action potential, abnormal synapse morphology, abnormal axon initial segment morphology, impaired balance	http://www.informatics.jax.org/gxd/marker/MGI:104753	NFASC	1:204828651-205022821	Neurodevelopmental disorder with central and peripheral motor dysfunction	https://www.proteinatlas.org/ENSG00000163531-NFASC
Atxn1	ataxin 1	13:45549755-45964991	21.98	-	MGI:104783	DNA binding, protein binding, protein C-terminus binding, poly(U) RNA binding, poly(G) binding, identical protein binding, protein self-association	negative regulation of transcription by RNA polymerase II, regulation of transcription, DNA-templated, RNA processing, nervous system development, brain development, learning, memory, social behavior, negative regulation of transcription, DNA-templated, anatomical structure development, nuclear export	decreased Purkinje cell number, abnormal associative learning, abnormal spatial working memory, abnormal gait, abnormal spatial learning, abnormal excitatory postsynaptic potential, abnormal Purkinje cell dendrite morphology	http://www.informatics.jax.org/gxd/marker/MGI:104783	ATXN1	6:16299111-16761489	Spinocerebellar ataxia 1	https://www.proteinatlas.org/ENSG00000124788-ATXN1
Smad4	SMAD family member 4	18:73639009-73703780	49.51	-	MGI:894293	transcription regulatory region sequence-specific DNA binding, RNA polymerase II cis-regulatory region sequence-specific DNA binding, RNA polymerase II cis-regulatory region sequence-specific DNA binding, DNA-binding transcription factor activity, RNA polymerase II-specific, DNA-binding transcription factor activity, RNA polymerase II-specific, RNA polymerase II transcription factor binding, tran…	negative regulation of transcription by RNA polymerase II, negative regulation of transcription by RNA polymerase II, ovarian follicle development, branching involved in ureteric bud morphogenesis, response to hypoxia, in utero embryonic development, gastrulation with mouth forming second, outflow tract septum morphogenesis, atrioventricular valve formation, epithelial to mesenchymal transition i…	decreased Purkinje cell number, abnormal cerebellar molecular layer	http://www.informatics.jax.org/gxd/marker/MGI:894293	SMAD4	18:51030212-51085041	Myhre syndrome	https://www.proteinatlas.org/ENSG00000141646-SMAD4
Fxn	frataxin	19:24261453-24280605	19.39	-	MGI:1096879	ferroxidase activity, ferroxidase activity, protein binding, ferrous iron binding, ferrous iron binding, ferric iron binding, ferric iron binding, iron chaperone activity, iron chaperone activity, 2 iron, 2 sulfur cluster binding, 2 iron, 2 sulfur cluster binding	oxidative phosphorylation, heme biosynthetic process, ion transport, cellular iron ion homeostasis, cellular iron ion homeostasis, mitochondrion organization, adult walking behavior, positive regulation of cell population proliferation, aerobic respiration, embryo development ending in birth or egg hatching, response to iron ion, regulation of ferrochelatase activity, iron-sulfur cluster assembly…	abnormal gait, abnormal motor coordination/balance	http://www.informatics.jax.org/gxd/marker/MGI:1096879	FXN	9:69035751-69079075	Friedreich ataxia	https://www.proteinatlas.org/ENSG00000165060-FXN
Ocln	occludin	13:100496507-100552718	53.23	-	MGI:106183	protein binding, protein domain specific binding	negative regulation of protein phosphorylation, positive regulation of lamellipodium assembly, positive regulation of gene expression, negative regulation of gene expression, regulation of glucose transmembrane transport, positive regulation of microtubule polymerization, maintenance of blood-brain barrier, cell-cell junction organization, positive regulation of glucose import, protein-containing…	abnormal cerebellum morphology	http://www.informatics.jax.org/gxd/marker/MGI:106183	OCLN	5:69492546-69558103	Pseudo-TORCH syndrome 1	https://www.proteinatlas.org/ENSG00000197822-OCLN
Pafah1b1	platelet-activating factor acetylhydrolase, isoform 1b, subunit 1	11:74673949-74724384	45.76	-	MGI:109520	protein binding, microtubule binding, heparin binding, dynactin binding, identical protein binding, phospholipase binding, protein heterodimerization activity, microtubule plus-end binding, phosphoprotein binding, dynein complex binding, dynein complex binding	G2/M transition of mitotic cell cycle, establishment of mitotic spindle orientation, establishment of mitotic spindle orientation, microtubule cytoskeleton organization, acrosome assembly, neuron migration, neuron migration, microtubule-based process, nuclear migration, chemical synaptic transmission, germ cell development, neuroblast proliferation, learning or memory, retrograde axonal transport…	abnormal neuronal migration, ectopic Purkinje cell, abnormal spatial learning	http://www.informatics.jax.org/gxd/marker/MGI:109520	PAFAH1B1	17:2593209-2685616	Lissencephaly 1	https://www.proteinatlas.org/ENSG00000007168-PAFAH1B1
Atg5	autophagy related 5	10:44268358-44364291	23.24	+	MGI:1277186	protein binding	autophagosome assembly, autophagosome assembly, autophagy of mitochondrion, blood vessel remodeling, regulation of cytokine production involved in immune response, C-terminal protein lipidation, autophagy, autophagy, apoptotic process, cellular response to nitrogen starvation, response to fungus, macroautophagy, antigen processing and presentation of endogenous antigen, negative regulation of pro…	Purkinje cell degeneration, abnormal motor capabilities/coordination/movement, abnormal cerebellar granule cell morphology, abnormal axon morphology	http://www.informatics.jax.org/gxd/marker/MGI:1277186	ATG5	6:106184475-106325788	?Spinocerebellar ataxia, autosomal recessive 25	https://www.proteinatlas.org/ENSG00000057663-ATG5
Sil1	endoplasmic reticulum chaperone SIL1 homolog (S. cerevisiae)	18:35266396-35499390	18.97	-	MGI:1932040	adenyl-nucleotide exchange factor activity, protein binding, unfolded protein binding	protein folding, cotranslational protein targeting to membrane, intracellular protein transport, regulation of catalytic activity	abnormal Purkinje cell morphology, Purkinje cell degeneration	http://www.informatics.jax.org/gxd/marker/MGI:1932040	SIL1	5:138946723-139198367	Marinesco-Sjogren syndrome	https://www.proteinatlas.org/ENSG00000120725-SIL1
Herc1	HECT and RLD domain containing E3 ubiquitin protein ligase family member 1	9:66350450-66508775	35.86	+	MGI:2384589	ubiquitin-protein transferase activity, guanyl-nucleotide exchange factor activity	negative regulation of autophagy, protein ubiquitination, cerebellar Purkinje cell differentiation, neuron projection development, regulation of catalytic activity, neuromuscular process controlling balance	abnormal Purkinje cell morphology, decreased Purkinje cell number, abnormal gait, abnormal cerebellar Purkinje cell layer, Purkinje cell degeneration	http://www.informatics.jax.org/gxd/marker/MGI:2384589	HERC1	15:63608617-63833947	Macrocephaly, dysmorphic facies, and psychomotor retardation	https://www.proteinatlas.org/ENSG00000103657-HERC1
Coq8a	coenzyme Q8A	1:180165238-180196020	84.15	-	MGI:1914676	protein binding, ATP binding, kinase activity, kinase activity, ADP binding	ubiquinone biosynthetic process, ubiquinone biosynthetic process, ubiquinone biosynthetic process, phosphorylation	Purkinje cell degeneration, abnormal Purkinje cell morphology, abnormal spatial reference memory	http://www.informatics.jax.org/gxd/marker/MGI:1914676	COQ8A	1:226939338-226987543	Coenzyme Q10 deficiency, primary, 4	https://www.proteinatlas.org/ENSG00000163050-COQ8A
Coq9	coenzyme Q9	8:94838413-94854895	46.89	+	MGI:1915164	protein binding, lipid binding, lipid binding, protein homodimerization activity	mitochondrial electron transport, NADH to ubiquinone, ubiquinone biosynthetic process, ubiquinone biosynthetic process, ubiquinone biosynthetic process	abnormal gait, abnormal dendrite morphology	http://www.informatics.jax.org/gxd/marker/MGI:1915164	COQ9	16:57447478-57461269	Coenzyme Q10 deficiency, primary, 5	https://www.proteinatlas.org/ENSG00000088682-COQ9
Smarcb1	SWI/SNF related, matrix associated, actin dependent regulator of chromatin, subfamily b, member 1	10:75896769-75921614	38.61	-	MGI:1328366	RNA polymerase I core promoter sequence-specific DNA binding, p53 binding, DNA binding, transcription coregulator activity, transcription coactivator activity, transcription coactivator activity, protein binding, Tat protein binding, nucleosomal DNA binding	RNA polymerase I preinitiation complex assembly, nucleosome disassembly, chromatin remodeling, chromatin remodeling, regulation of transcription by RNA polymerase II, regulation of transcription by RNA polymerase II, cell cycle, nervous system development, DNA integration, single stranded viral RNA replication via double stranded DNA intermediate, ATP-dependent chromatin remodeling, positive regu…	abnormal cerebellar Purkinje cell layer, axon degeneration, abnormal cerebellar granule cell migration	http://www.informatics.jax.org/gxd/marker/MGI:1328366	SMARCB1	22:23786965-23838008	Coffin-Siris syndrome 3	https://www.proteinatlas.org/ENSG00000099956-SMARCB1
Clcn7	chloride channel, voltage-sensitive 7	17:25133391-25162104	12.53	+	MGI:1347048	voltage-gated chloride channel activity, chloride channel activity, protein binding, ATP binding, chloride transmembrane transporter activity, antiporter activity	ion transmembrane transport, chloride transmembrane transport	Purkinje cell degeneration	http://www.informatics.jax.org/gxd/marker/MGI:1347048	CLCN7	16:1444934-1475027	Hypopigmentation, organomegaly, and delayed myelination and development	https://www.proteinatlas.org/ENSG00000103249-CLCN7
Grm1	glutamate receptor, metabotropic 1	10:10686059-11082356	3.44	-	MGI:1351338	adenylate cyclase inhibiting G protein-coupled glutamate receptor activity, G protein-coupled receptor activity, protein binding, glutamate receptor activity, glutamate receptor activity, G protein-coupled neurotransmitter receptor activity involved in regulation of postsynaptic cytosolic calcium ion concentration, G protein-coupled receptor activity involved in regulation of postsynaptic membran…	activation of MAPKK activity, activation of MAPK activity, G protein-coupled receptor signaling pathway, G protein-coupled receptor signaling pathway, G protein-coupled receptor signaling pathway, G protein-coupled glutamate receptor signaling pathway, G protein-coupled glutamate receptor signaling pathway, chemical synaptic transmission, locomotory behavior, sensory perception of pain, positive …	abnormal postural control, ataxic gait, deficient long-term depression,impaired synapse elimination, impaired motor coordination, abnormal spatial learning, abnormal excitatory postsynaptic currents, abnormal gait, impaired balance	http://www.informatics.jax.org/gxd/marker/MGI:1351338	GRM1	6:146027633-146437600	Spinocerebellar ataxia 44	https://www.proteinatlas.org/ENSG00000152822-GRM1
Pnpla6	patatin-like phospholipase domain containing 6	8:3515384-3544267	1.92	+	MGI:1354723	lysophospholipase activity, lysophospholipase activity, lysophospholipase activity, phosphatidyl phospholipase B activity	phosphatidylcholine metabolic process, glycerophospholipid catabolic process	abnormal voluntary movement, abnormal axon morphology, decreased Purkinje cell number, abnormal motor coordination/balance	http://www.informatics.jax.org/gxd/marker/MGI:1354723	PNPLA6	19:7534163-7561766	Boucher-Neuhauser syndrome	https://www.proteinatlas.org/ENSG00000032444-PNPLA6
Chp1	calcineurin-like EF hand protein 1	2:119547707-119587024	59.97	+	MGI:1927185	protein kinase inhibitor activity, calcium ion binding, protein binding, microtubule binding, potassium channel regulator activity, kinase binding, calcium-dependent protein binding	microtubule bundle formation, negative regulation of protein phosphorylation, negative regulation of protein kinase activity, protein export from nucleus, potassium ion transport, vesicle targeting, vesicle fusion, small GTPase mediated signal transduction, negative regulation of phosphatase activity, membrane docking, hyaluronan catabolic process, cytoplasmic microtubule organization, negative r…	Purkinje cell degeneration, abnormal Purkinje cell morphology, axonal dystrophy, axon degeneration, abnormal synaptic bouton morphology	http://www.informatics.jax.org/gxd/marker/MGI:1927185	CHP1	15:41231155-41281886	?Spastic ataxia 9, autosomal recessive	https://www.proteinatlas.org/ENSG00000187446-CHP1
Ndufa1	NADH:ubiquinone oxidoreductase subunit A1	X:37187588-37191163	21.61	-	MGI:1929511	NADH dehydrogenase (ubiquinone) activity	mitochondrial electron transport, NADH to ubiquinone, mitochondrial electron transport, NADH to ubiquinone, mitochondrial respiratory chain complex I assembly, mitochondrial respiratory chain complex I assembly	Purkinje cell degeneration	http://www.informatics.jax.org/gxd/marker/MGI:1929511	NDUFA1	X:119871831-119876661	Mitochondrial complex I deficiency, nuclear type 12	https://www.proteinatlas.org/ENSG00000125356-NDUFA1
Apc2	APC regulator of WNT signaling pathway 2	10:80295977-80318263	39.72	+	MGI:1346052	protein binding, beta-catenin binding, beta-catenin binding, microtubule binding, gamma-catenin binding	microtubule cytoskeleton organization, cell fate specification, negative regulation of microtubule depolymerization, pattern specification process, nervous system development, Wnt signaling pathway, cell migration, regulation of cell differentiation, positive regulation of protein catabolic process, negative regulation of canonical Wnt signaling pathway, negative regulation of canonical Wnt signa…	ectopic Purkinje cell, ectopic cerebellar granule cells, abnormal neuronal migration, abnormal cerebellar layer morphology, abnormal cerebellar granule cell migration	http://www.informatics.jax.org/gxd/marker/MGI:1346052	APC2	19:1446267-1473243	Cortical dysplasia, complex, with other brain malformations 10	https://www.proteinatlas.org/ENSG00000115266-APC2
Wdr81	WD repeat domain 81	11:75440944-75454717	45.89	-	MGI:2681828	protein binding, phosphatidylinositol 3-kinase regulator activity, K63-linked polyubiquitin modification-dependent protein binding	ubiquitin-dependent protein catabolic process, mitochondrion organization, negative regulation of phosphatase activity, aggrephagy, regulation of phosphatidylinositol 3-kinase activity, early endosome to late endosome transport, protein stabilization	decreased Purkinje cell number, abnormal gait, abnormal Purkinje cell dendrite morphology, decreased cerebellar granule cell number	http://www.informatics.jax.org/gxd/marker/MGI:2681828	WDR81	17:1716522-1738584	Cerebellar ataxia, mental retardation, and dysequilibrium syndrome 2	https://www.proteinatlas.org/ENSG00000167716-WDR81
Atp13a2	ATPase type 13A2	4:140986873-141007330	73.29	+	MGI:1922022	protein binding, ATP binding, zinc ion binding, ATPase activity, ATPase activity, ATPase-coupled cation transmembrane transporter activity, manganese ion binding, phosphatidic acid binding, phosphatidylinositol-3,5-bisphosphate binding, cupric ion binding	cellular calcium ion homeostasis, cellular calcium ion homeostasis, cellular iron ion homeostasis, cellular zinc ion homeostasis, autophagy, lysosomal transport, positive regulation of gene expression, regulation of mitochondrion organization, regulation of mitochondrion organization, regulation of macroautophagy, regulation of macroautophagy, regulation of autophagosome size, cellular cation hom…	abnormal gait, abnormal spatial learning, abnormal motor coordination/balance	http://www.informatics.jax.org/gxd/marker/MGI:1922022	ATP13A2	1:16985957-17011971	Kufor-Rakeb syndrome	https://www.proteinatlas.org/ENSG00000159363-ATP13A2
Hexb	hexosaminidase B	13:97176331-97198357	50.66	-	MGI:96074	beta-N-acetylhexosaminidase activity, protein binding, acetylglucosaminyltransferase activity, identical protein binding, N-acetyl-beta-D-galactosaminidase activity	skeletal system development, glycosphingolipid metabolic process, ganglioside catabolic process, cellular calcium ion homeostasis, lysosome organization, penetration of zona pellucida, sensory perception of sound, locomotory behavior, male courtship behavior, regulation of cell shape, phospholipid biosynthetic process, oligosaccharide catabolic process, lipid storage, chondroitin sulfate cataboli…	abnormal spinal cord interneuron morphology, abnormal motor capabilities/coordination/movement, Purkinje cell degeneration	http://www.informatics.jax.org/gxd/marker/MGI:96074	HEXB	5:74640022-74721287	Sandhoff disease, infantile, juvenile, and adult forms	https://www.proteinatlas.org/ENSG00000049860-HEXB
Fmr1	FMRP translational regulator 1	X:68678541-68717963	34.83	+	MGI:95564	G-quadruplex RNA binding, chromatin binding, RNA binding, RNA binding, RNA binding, mRNA binding, mRNA 3'-UTR binding, mRNA 3'-UTR binding, protein binding, microtubule binding, poly(U) RNA binding, translation repressor activity, translation initiation factor binding, RNA strand annealing activity, poly(G) binding, methylated histone binding, siRNA binding, miRNA binding, RNA stem-loop binding, …	regulation of alternative mRNA splicing, via spliceosome, regulation of alternative mRNA splicing, via spliceosome, positive regulation of protein phosphorylation, positive regulation of receptor internalization, mRNA processing, cellular response to DNA damage stimulus, glutamate receptor signaling pathway, nervous system development, RNA splicing, viral process, negative regulation of translati…	increased startle reflex, abnormal Purkinje cell morphology, abnormal learning/memory/conditioning, decreased Purkinje cell number, decreased startle reflex, abnormal object recognition memory	http://www.informatics.jax.org/gxd/marker/MGI:95564	FMR1	X:147911918-147951124	Fragile X tremor/ataxia syndrome	https://www.proteinatlas.org/ENSG00000102081-FMR1
Gria2	glutamate receptor, ionotropic, AMPA2 (alpha 2)	3:80681450-80802835	35.5	-	MGI:95809	amyloid-beta binding, amyloid-beta binding, ionotropic glutamate receptor activity, AMPA glutamate receptor activity, AMPA glutamate receptor activity, AMPA glutamate receptor activity, protein binding, ligand-gated ion channel activity, signaling receptor activity	signal transduction, chemical synaptic transmission, ion transmembrane transport, ionotropic glutamate receptor signaling pathway, synaptic transmission, glutamatergic, regulation of NMDA receptor activity	impaired synaptic plasticity	http://www.informatics.jax.org/gxd/marker/MGI:95809	GRIA2	4:157220119-157370582	Neurodevelopmental disorder with language impairment and behavioral abnormalities	https://www.proteinatlas.org/ENSG00000120251-GRIA2
Kcnj10	potassium inwardly-rectifying channel, subfamily J, member 10	1:172341210-172374085	79.69	+	MGI:1194504	inward rectifier potassium channel activity, protein binding, ATP binding, ATP-activated inward rectifier potassium channel activity	potassium ion transport, visual perception, adult walking behavior, central nervous system myelination, regulation of ion transmembrane transport, regulation of long-term neuronal synaptic plasticity, glutamate reuptake, potassium ion homeostasis, regulation of resting membrane potential, potassium ion import across plasma membrane	abnormal crista ampullaris neuroepithelium morphology, absent startle reflex, abnormal CNS glial cell morphology, abnormal motor capabilities/coordination/movement, abnormal CNS synaptic transmission, abnormal excitatory postsynaptic currents, abnormal motor coordination/balance, impaired balance, jerky movement	http://www.informatics.jax.org/gxd/marker/MGI:1194504	KCNJ10	1:160037466-160070159	SESAME syndrome	https://www.proteinatlas.org/ENSG00000177807-KCNJ10
Atp1a2	ATPase, Na+/K+ transporting, alpha 2 polypeptide	1:172271709-172298064	79.6	-	MGI:88106	P-type sodium:potassium-exchanging ATPase activity, P-type sodium:potassium-exchanging ATPase activity, P-type sodium:potassium-exchanging ATPase activity, P-type sodium:potassium-exchanging ATPase activity, P-type sodium:potassium-exchanging ATPase activity, steroid binding, protein binding, ATP binding, phosphatase activity, ATPase activity, ATPase-coupled cation transmembrane transporter activ…	neurotransmitter uptake, behavioral fear response, regulation of the force of heart contraction, regulation of respiratory gaseous exchange by nervous system process, potassium ion transport, sodium ion transport, cellular sodium ion homeostasis, cellular sodium ion homeostasis, regulation of muscle contraction, regulation of smooth muscle contraction, regulation of striated muscle contraction, r…	increased startle reflex	http://www.informatics.jax.org/gxd/marker/MGI:88106	ATP1A2	1:160115758-160143590	Migraine, familial basilar	https://www.proteinatlas.org/ENSG00000018625-ATP1A2
Scyl2	SCY1-like 2 (S. cerevisiae)	10:89638721-89686285	45.05	-	MGI:1289172	protein kinase activity, signaling receptor binding, protein binding, ATP binding	positive regulation of receptor internalization, protein phosphorylation, brain development, endosome to lysosome transport, pyramidal neuron development, negative regulation of canonical Wnt signaling pathway, receptor internalization involved in canonical Wnt signaling pathway, positive regulation of clathrin-dependent endocytosis	abnormal excitatory postsynaptic potential	http://www.informatics.jax.org/gxd/marker/MGI:1289172	SCYL2	12:100267176-100341714	Arthrogryposis multiplex congenita 4, neurogenic, with agenesis of the corpus callosum	https://www.proteinatlas.org/ENSG00000136021-SCYL2
Fig4	FIG4 phosphoinositide 5-phosphatase	10:41188172-41303241	22.08	-	MGI:2143585	protein binding, phosphatidylinositol-3,5-bisphosphate 5-phosphatase activity	phosphatidylinositol biosynthetic process, phosphatidylinositol-3-phosphate biosynthetic process, phosphatidylinositol dephosphorylation	abnormal gait, abnormal action potential, abnormal motor capabilities/coordination/movement	http://www.informatics.jax.org/gxd/marker/MGI:2143585	FIG4	6:109691295-109825430	Yunis-Varon syndrome	https://www.proteinatlas.org/ENSG00000112367-FIG4
B4gat1	beta-1,4-glucuronyltransferase 1	19:5038826-5041131	4.23	+	MGI:1919680	protein binding, glucuronosyltransferase activity, metal ion binding	protein O-linked glycosylation, keratan sulfate biosynthetic process, protein O-linked mannosylation	abnormal neuronal migration, radial glial endfoot detachment, abnormal axon guidance, abnormal axon fasciculation	http://www.informatics.jax.org/gxd/marker/MGI:1919680	B4GAT1	11:66345373-66347628	Muscular dystrophy-dystroglycanopathy (congenital with brain and eye anomalies), type A, 13	https://www.proteinatlas.org/ENSG00000174684-B4GAT1
Epg5	ectopic P-granules autophagy protein 5 homolog (C. elegans)	18:77938465-78035013	52.38	+	MGI:1918673	protein binding	nucleotide transport, endosome to lysosome transport, endocytic recycling, toll-like receptor 9 signaling pathway, autophagosome maturation, cellular response to dsDNA	abnormal motor capabilities/coordination/movement, axonal spheroids	http://www.informatics.jax.org/gxd/marker/MGI:1918673	EPG5	18:45800585-45967338	Vici syndrome	https://www.proteinatlas.org/ENSG00000152223-EPG5
Abhd12	abhydrolase domain containing 12	2:150832493-150904741	74.74	-	MGI:1923442	phospholipase activity, lysophospholipase activity, lysophospholipase activity, palmitoyl-(protein) hydrolase activity, acylglycerol lipase activity, acylglycerol lipase activity	protein depalmitoylation, phosphatidylserine catabolic process, phosphatidylserine catabolic process, adult walking behavior, phospholipid catabolic process, response to auditory stimulus, protein phosphopantetheinylation, acylglycerol catabolic process, glycerophospholipid catabolic process, regulation of inflammatory response, monoacylglycerol catabolic process, monoacylglycerol catabolic proce…	decreased startle reflex, absent startle reflex	http://www.informatics.jax.org/gxd/marker/MGI:1923442	ABHD12	20:25294742-25390834	Polyneuropathy, hearing loss, ataxia, retinitis pigmentosa, and cataract	https://www.proteinatlas.org/ENSG00000100997-ABHD12
Ccnd1	cyclin D1	7:144929931-144939831	88.92	-	MGI:88313	transcription corepressor activity, protein kinase activity, protein binding, transcription factor binding, cyclin-dependent protein serine/threonine kinase regulator activity, enzyme binding, protein kinase binding, histone deacetylase binding, protein-containing complex binding, proline-rich region binding	regulation of cyclin-dependent protein serine/threonine kinase activity, G1/S transition of mitotic cell cycle, G1/S transition of mitotic cell cycle, negative regulation of transcription by RNA polymerase II, re-entry into mitotic cell cycle, positive regulation of protein phosphorylation, transcription initiation from RNA polymerase II promoter, protein phosphorylation, cellular response to DNA…	reduced external granular layer	http://www.informatics.jax.org/gxd/marker/MGI:88313	CCND1	11:69641155-69654473	{von Hippel-Lindau syndrome, modifier of}	https://www.proteinatlas.org/ENSG00000110092-CCND1
Cln3	ceroid lipofuscinosis, neuronal 3, juvenile (Batten, Spielmeyer-Vogt disease)	7:126571207-126585817	69.16	-	MGI:107537	protein binding, glycolipid binding, sulfatide binding	action potential, receptor-mediated endocytosis, lysosome organization, lysosome organization, lysosomal lumen acidification, lysosomal lumen acidification, learning or memory, associative learning, cellular water homeostasis, regulation of fibroblast migration, arginine transport, arginine transport, protein processing, regulation of synaptic transmission, GABAergic, ionotropic glutamate recepto…	altered regulation of neuronal nitric oxide synthase in cerebellum, decrease in arginine transport into cerebellar granule cells	http://www.informatics.jax.org/gxd/marker/MGI:107537	CLN3	16:28466652-28492081	Ceroid lipofuscinosis, neuronal, 3	https://www.proteinatlas.org/ENSG00000188603-CLN3
Ercc6	excision repair cross-complementing rodent repair deficiency, complementation group 6	14:32513521-32580990	19.4	+	MGI:1100494	DNA binding, chromatin binding, chromatin binding, protein binding, ATP binding, protein C-terminus binding, DNA-dependent ATPase activity, DNA-dependent ATPase activity, DNA-dependent ATPase activity, protein tyrosine kinase activator activity, sequence-specific DNA binding, protein-containing complex binding, protein N-terminus binding	single strand break repair, DNA damage checkpoint, response to superoxide, transcription-coupled nucleotide-excision repair, transcription-coupled nucleotide-excision repair, transcription-coupled nucleotide-excision repair, base-excision repair, pyrimidine dimer repair, transcription elongation from RNA polymerase I promoter, transcription by RNA polymerase II, response to oxidative stress, resp…	abnormal Purkinje cell morphology, increased apoptosis in external granular layer	http://www.informatics.jax.org/gxd/marker/MGI:1100494	ERCC6	10:49434880-49539537	Cerebrooculofacioskeletal syndrome 1	https://www.proteinatlas.org/ENSG00000225830-ERCC6
Fktn	fukutin	4:53714107-53765785	28.74	+	MGI:2179507	protein binding, transferase activity	protein O-linked glycosylation, nervous system development, muscle organ development, negative regulation of cell population proliferation, protein O-linked mannosylation, negative regulation of JNK cascade, regulation of protein glycosylation	cerebellar dysgenesis	http://www.informatics.jax.org/gxd/marker/MGI:2179507	FKTN	9:105558116-105655949	Muscular dystrophy-dystroglycanopathy (congenital with brain and eye anomalies), type A, 4	https://www.proteinatlas.org/ENSG00000106692-FKTN
Notch1	notch 1	2:26457902-26503822	18.91	-	MGI:97363	transcription coactivator activity, enzyme inhibitor activity, transmembrane signaling receptor activity, Notch binding, calcium ion binding, protein binding, enzyme binding, chromatin DNA binding, identical protein binding	negative regulation of transcription by RNA polymerase II, negative regulation of transcription by RNA polymerase II, in utero embryonic development, cell fate specification, epithelial to mesenchymal transition, epithelial to mesenchymal transition, liver development, heart looping, sprouting angiogenesis, positive regulation of neuroblast proliferation, inflammatory response to antigenic stimul…	ectopic Bergmann glial cells	http://www.informatics.jax.org/gxd/marker/MGI:97363	NOTCH1	9:136494432-136546047	Adams-Oliver syndrome 5	https://www.proteinatlas.org/ENSG00000148400-NOTCH1
Ophn1	oligophrenin 1	X:98554277-98891025	42.94	-	MGI:2151070	actin binding, GTPase activator activity, phospholipid binding, ionotropic glutamate receptor binding	substrate-dependent cell migration, cell extension, signal transduction, nervous system development, axon guidance, cerebellar granule cell differentiation, cerebral cortex neuron differentiation, actin cytoskeleton organization, regulation of endocytosis, neuron differentiation, neuron projection development, cell junction assembly, regulation of Rho protein signal transduction, positive regulat…	enlarged cerebellar ventricles, impaired spatial memory, abnormal neuron morphology	http://www.informatics.jax.org/gxd/marker/MGI:2151070	OPHN1	X:68042343-68433840	Mental retardation, X-linked, with cerebellar hypoplasia and distinctive facial appearance	https://www.proteinatlas.org/ENSG00000079482-OPHN1
Prkcg	protein kinase C, gamma	7:3303532-3331099	1.93	+	MGI:97597	protein kinase activity, protein serine/threonine kinase activity, protein kinase C activity, calcium-dependent protein kinase C activity, protein serine/threonine/tyrosine kinase activity, protein binding, ATP binding, zinc ion binding	protein phosphorylation, chemical synaptic transmission, learning or memory, chemosensory behavior, phosphorylation, peptidyl-serine phosphorylation, platelet activation, negative regulation of protein ubiquitination, regulation of response to food, positive regulation of mismatch repair, intracellular signal transduction, negative regulation of protein catabolic process, regulation of circadian …	abnormal Purkinje cell morphology	http://www.informatics.jax.org/gxd/marker/MGI:97597	PRKCG	19:53882196-53907651	Spinocerebellar ataxia 14	https://www.proteinatlas.org/ENSG00000126583-PRKCG
Spg7	SPG7, paraplegin matrix AAA peptidase subunit	8:123065508-123097760	72.04	+	MGI:2385906	ATP-dependent peptidase activity, metalloendopeptidase activity, protein binding, ATP binding, peptidase activity, zinc ion binding, unfolded protein binding	proteolysis, mitochondrial calcium ion transmembrane transport, nervous system development, mitochondrial fusion, mitochondrial protein processing, cristae formation, regulation of mitochondrial membrane permeability, protein-containing complex assembly, mitochondrial outer membrane permeabilization involved in programmed cell death	abnormal motor coordination, Purkinje cell degeneration	http://www.informatics.jax.org/gxd/marker/MGI:2385906	SPG7	16:89508378-89557767	Spastic paraplegia 7, autosomal recessive	https://www.proteinatlas.org/ENSG00000197912-SPG7
Sufu	SUFU negative regulator of hedgehog signaling	19:46396896-46488804	38.85	+	MGI:1345643	transcription corepressor activity, protein binding, beta-catenin binding, transcription factor binding, transcription factor binding, protein kinase binding	negative regulation of transcription by RNA polymerase II, skeletal system development, neural tube closure, heart looping, ventricular septum development, regulation of transcription, DNA-templated, proteolysis, signal transduction, multicellular organism development, smoothened signaling pathway involved in ventral spinal cord interneuron specification, smoothened signaling pathway involved in …	abnormal cerebellum development, abnormal cerebellar neuron migration, abnormal cerebellar neuron differentiation	http://www.informatics.jax.org/gxd/marker/MGI:1345643	SUFU	10:102502800-102633534	Joubert syndrome 32	https://www.proteinatlas.org/ENSG00000107882-SUFU
